# Supplementary material for: “Doctor, my back hurts and I cannot sleep.” Depression in primary care patients: Reasons for consultation and perceived depression stigma
Source: PLoS One. 2021 Mar 5;16(3):e0248069. doi: 10.1371/journal.pone.0248069 (PMC7935275; doi:10.1371/journal.pone.0248069)
Supplement: S1 Dataset — (XLSX) [file pone.0248069.s001.xlsx]

## Sheet: VERA_Daten_plosOne
DSQ	age	sex	marital_status	marital_status dicho	occupational_status	occupational status_dicho	beh_kat2	no treatment	any treatment	only pharma treatment	only psychtherapy	combination treatement	spec_care	p_1_a	p_1_b	p_1_c	p_1_d	p_1_e	p_1_f	p_1_g	p_1_summe	p_1_def	p_1_abc	p_1_abc_nur	p_1_def_nur	p_1_abc_und_def	p_1_g_nur	p_1_keinAnlass	p_16_a	p_16_b	p_16_c	p_16_d	p_16_e	p_16_f	p_16_g	p_16_h	p_16_i	p_16_j	p_16_k	p_16_l	pb_3_a	pb_3_b	pb_3_c	pb_3_d	pb_3_e	pb_3_f	pb_3_h	pb_3_i	pb_3_j
0	77.0294	1	3	1	3	0	0	1	0	0	0	0	0	1	0	1	0	0	0	0	2	0	2	1	0	0	0	0	0	0	1	0	0	1	0	0	1	0	0	0	1	1	0	1	0	1	3	2	4
0	73.6071	2	3	1	3	0	0	1	0	0	0	0	0	1	1	0	0	0	0	0	2	0	2	1	0	0	0	0	0	0	1	0	0	1	0	#NULL!	1	0	1	0	#NULL!	#NULL!	#NULL!	#NULL!	#NULL!	#NULL!	#NULL!	#NULL!	#NULL!
0	60.6434	2	3	1	0	1	0	1	0	0	0	0	#NULL!	0	0	1	0	0	0	0	1	0	1	1	0	0	0	0	0	0	0	0	0	0	0	0	0	1	0	0	0	0	0	2	0	2	0	2	2
0	23.3621	2	3	1	0	1	0	1	0	0	0	0	0	1	0	1	0	0	0	0	2	0	2	1	0	0	0	0	1	0	0	0	1	2	0	0	1	0	1	0	0	0	1	1	0	3	1	1	2
0	75.5291	1	3	1	3	0	0	1	0	0	0	0	0	1	0	0	0	0	0	0	1	0	1	1	0	0	0	0	0	0	1	2	0	0	0	0	0	0	1	0	2	1	1	1	1	1	1	1	3
0	31.6742	2	#NULL!	#NULL!	0	1	0	1	0	0	0	0	0	1	0	0	0	0	0	0	1	0	1	1	0	0	0	0	1	0	1	0	0	0	1	0	1	0	0	0	1	1	1	1	1	1	0	1	1
0	84.293	2	1	0	3	0	0	1	0	0	0	0	0	1	0	0	0	0	0	0	1	0	1	1	0	0	0	0	1	#NULL!	1	#NULL!	#NULL!	#NULL!	#NULL!	#NULL!	#NULL!	#NULL!	#NULL!	#NULL!	#NULL!	#NULL!	#NULL!	#NULL!	#NULL!	#NULL!	#NULL!	#NULL!	#NULL!
0	65.5031	2	3	1	3	0	0	1	0	0	0	0	0	1	0	1	0	0	0	0	2	0	2	1	0	0	0	0	0	0	1	0	0	1	0	0	0	0	0	0	2	0	0	2	0	2	1	1	2
0	59.1513	1	3	1	0	1	0	1	0	0	0	0	#NULL!	1	0	0	0	0	0	0	1	0	1	1	0	0	0	0	0	0	0	0	0	0	0	0	1	0	0	0	0	0	0	0	0	0	0	0	0
0	75.5975	1	2	0	3	0	0	1	0	0	0	0	#NULL!	1	0	0	0	0	0	0	1	0	1	1	0	0	0	0	0	0	1	0	0	0	0	0	0	0	0	0	#NULL!	#NULL!	#NULL!	#NULL!	#NULL!	#NULL!	#NULL!	#NULL!	#NULL!
0	70.0945	2	3	1	3	0	1	0	1	0	0	0	0	1	0	0	0	0	0	1	2	0	1	1	0	0	0	0	0	0	1	0	0	1	0	0	2	0	1	0	#NULL!	#NULL!	#NULL!	#NULL!	#NULL!	#NULL!	#NULL!	#NULL!	#NULL!
0	54.6694	2	3	1	0	1	1	0	1	0	0	0	0	0	0	0	0	0	0	0	0	0	0	0	0	0	0	1	0	0	1	0	0	1	0	0	0	0	0	0	1	1	1	1	0	2	1	1	2
0	24.9938	2	1	0	#NULL!	#NULL!	0	1	0	0	0	0	#NULL!	1	0	0	0	0	0	0	1	0	1	1	0	0	0	0	0	0	0	0	1	0	0	0	0	0	0	0	#NULL!	#NULL!	#NULL!	#NULL!	#NULL!	#NULL!	#NULL!	#NULL!	#NULL!
0	36.4463	1	1	0	0	1	0	1	0	0	0	0	#NULL!	1	0	0	0	0	0	0	1	0	1	1	0	0	0	0	0	0	0	0	0	1	0	0	0	0	0	0	1	0	0	0	0	3	0	0	0
0	53.5743	1	3	1	0	1	0	1	0	0	0	0	1	0	0	0	0	0	0	1	1	0	0	0	0	0	1	0	1	1	1	0	1	2	1	1	1	1	1	0	3	1	1	1	1	3	1	1	1
0	48.5695	1	1	0	0	1	1	0	1	0	0	0	0	1	0	0	0	0	0	0	1	0	1	1	0	0	0	0	1	1	1	0	0	1	1	0	0	0	0	0	1	1	1	1	1	2	1	1	1
0	26.6311	2	1	0	0	1	0	1	0	0	0	0	1	1	0	0	0	0	0	0	1	0	1	1	0	0	0	0	1	0	2	0	0	1	1	0	0	0	1	0	1	0	0	1	0	3	2	1	3
0	78.2478	2	3	1	3	0	0	1	0	0	0	0	0	1	0	0	0	0	0	0	1	0	1	1	0	0	0	0	0	0	1	2	0	#NULL!	0	#NULL!	0	0	0	1	3	3	0	3	3	3	2	2	2
0	38.3354	1	1	0	0	1	0	1	0	0	0	0	0	0	0	1	0	0	0	0	1	0	1	1	0	0	0	0	2	1	1	0	1	2	1	1	1	1	1	0	4	2	0	0	0	0	3	3	1
0	73.859	1	3	1	3	0	0	1	0	0	0	0	#NULL!	1	0	1	0	0	0	0	2	0	2	1	0	0	0	0	0	0	0	0	0	0	0	0	0	0	0	0	#NULL!	#NULL!	#NULL!	#NULL!	#NULL!	#NULL!	#NULL!	#NULL!	#NULL!
0	77.9713	2	3	1	3	0	1	0	1	0	0	0	0	0	0	0	0	0	0	1	1	0	0	0	0	0	1	0	1	0	1	0	0	1	0	1	#NULL!	0	1	0	0	0	0	0	0	0	0	1	2
0	46.1739	1	3	1	0	1	0	1	0	0	0	0	#NULL!	0	0	1	0	0	0	0	1	0	1	1	0	0	0	0	0	0	0	1	0	0	0	0	0	0	0	0	0	0	0	3	0	0	0	0	0
0	54.2615	2	3	1	0	1	1	0	1	0	0	0	0	0	0	0	0	0	0	1	1	0	0	0	0	0	1	0	1	1	1	0	0	1	0	0	2	0	1	0	1	2	1	0	1	2	2	3	2
0	75.8494	2	4	0	1	0	1	0	1	0	0	0	#NULL!	0	0	0	0	0	0	1	1	0	0	0	0	0	1	0	#NULL!	#NULL!	#NULL!	#NULL!	#NULL!	2	#NULL!	#NULL!	#NULL!	#NULL!	#NULL!	#NULL!	#NULL!	#NULL!	#NULL!	#NULL!	#NULL!	#NULL!	#NULL!	#NULL!	#NULL!
0	79.2334	1	1	0	3	0	0	1	0	0	0	0	#NULL!	0	0	0	0	0	0	0	0	0	0	0	0	0	0	1	0	0	0	0	1	0	0	0	0	0	0	0	2	1	2	2	2	2	2	2	2
0	37.9521	2	3	1	0	1	1	0	1	0	0	0	0	1	0	0	0	1	0	0	2	1	1	0	0	1	0	0	0	0	2	0	0	2	0	0	0	0	1	0	2	0	0	1	0	1	1	1	1
0	56.7283	2	3	1	0	1	0	1	0	0	0	0	#NULL!	1	0	0	0	0	0	0	1	0	1	1	0	0	0	0	0	0	0	0	0	0	0	0	0	0	0	0	1	1	1	1	1	1	1	1	1
0	55.7317	2	3	1	#NULL!	#NULL!	0	1	0	0	0	0	0	0	0	1	0	0	0	0	1	0	1	1	0	0	0	0	0	0	0	0	0	2	2	1	0	0	2	0	0	2	2	1	2	2	0	0	2
0	33.2841	2	1	0	0	1	4	0	0	0	0	1	1	1	0	0	0	0	0	0	1	0	1	1	0	0	0	0	1	1	1	0	1	1	0	1	0	1	1	0	0	0	0	0	0	0	0	0	0
0	70.2533	2	3	1	3	0	0	1	0	0	0	0	1	1	0	0	0	0	0	0	1	0	1	1	0	0	0	0	1	0	0	0	0	2	0	0	1	1	0	1	1	1	1	1	1	1	1	1	1
0	72.9774	2	3	1	3	0	1	0	1	0	0	0	0	1	1	1	0	0	0	0	3	0	3	1	0	0	0	0	0	0	1	0	0	2	0	1	#NULL!	0	1	0	2	3	#NULL!	#NULL!	1	2	0	2	#NULL!
0	41.2101	1	1	0	1	0	0	1	0	0	0	0	#NULL!	0	0	0	0	0	0	1	1	0	0	0	0	0	1	0	0	0	1	0	0	0	0	0	0	0	0	0	1	0	4	1	1	3	2	2	2
0	64.4326	2	2	0	3	0	2	0	0	1	0	0	1	1	1	1	0	0	0	0	3	0	3	1	0	0	0	0	1	1	1	0	1	2	1	1	1	1	1	1	0	1	1	2	0	2	1	1	2
0	37.9357	2	3	1	0	1	0	1	0	0	0	0	#NULL!	1	0	0	0	0	0	0	1	0	1	1	0	0	0	0	0	0	0	0	1	0	0	0	0	0	0	0	1	0	1	2	1	2	2	2	2
0	76.1314	1	3	1	3	0	0	1	0	0	0	0	#NULL!	0	0	1	0	0	0	0	1	0	1	1	0	0	0	0	0	0	0	0	2	0	0	0	0	0	0	0	0	0	0	2	0	2	2	1	2
0	85.8973	2	2	0	3	0	1	0	1	0	0	0	0	1	0	1	0	0	0	1	3	0	2	1	0	0	0	0	0	0	0	0	0	2	0	0	2	0	0	0	#NULL!	#NULL!	#NULL!	#NULL!	#NULL!	#NULL!	#NULL!	#NULL!	#NULL!
0	36.9582	2	1	0	0	1	4	0	0	0	0	1	1	0	0	0	0	0	1	0	1	1	0	0	1	0	0	0	1	1	1	0	0	1	0	0	0	1	1	0	2	0	0	0	0	0	1	0	0
0	72.6023	1	3	1	3	0	0	1	0	0	0	0	0	1	0	0	0	0	0	0	1	0	1	1	0	0	0	0	1	1	1	0	1	1	0	1	1	1	0	0	2	2	2	2	1	3	2	1	1
0	64.0794	2	3	1	3	0	0	1	0	0	0	0	#NULL!	0	0	0	0	0	0	0	0	0	0	0	0	0	0	1	#NULL!	#NULL!	#NULL!	#NULL!	#NULL!	1	#NULL!	#NULL!	#NULL!	#NULL!	#NULL!	#NULL!	#NULL!	#NULL!	#NULL!	#NULL!	#NULL!	#NULL!	#NULL!	#NULL!	#NULL!
0	40.1396	1	1	0	0	1	0	1	0	0	0	0	#NULL!	1	0	0	0	0	0	0	1	0	1	1	0	0	0	0	0	0	0	0	0	0	0	0	0	0	0	0	2	1	1	2	2	1	2	2	2
0	78.4203	1	3	1	3	0	1	0	1	0	0	0	0	1	0	0	0	0	0	0	1	0	1	1	0	0	0	0	1	2	2	0	0	1	1	#NULL!	0	1	1	1	2	2	3	4	4	4	1	4	4
0	74.2779	1	3	1	4	1	0	1	0	0	0	0	0	1	0	0	0	0	0	0	1	0	1	1	0	0	0	0	1	0	1	0	0	1	0	0	1	0	1	0	1	0	2	1	0	1	2	0	1
0	30.7488	2	3	1	0	1	1	0	1	0	0	0	1	1	0	0	0	0	0	0	1	0	1	1	0	0	0	0	1	0	1	0	0	0	0	0	0	0	1	0	0	0	0	2	1	2	2	2	1
0	21.0897	1	1	0	4	1	0	1	0	0	0	0	0	1	0	0	0	0	0	0	1	0	1	1	0	0	0	0	0	0	0	0	1	1	0	0	0	0	0	0	3	0	1	1	1	2	1	1	1
0	82.6119	1	4	0	3	0	1	0	1	0	0	0	0	0	1	0	0	0	0	0	1	0	1	1	0	0	0	0	1	1	2	0	#NULL!	2	1	0	0	0	1	0	1	1	4	1	0	0	2	#NULL!	#NULL!
0	37.2266	2	3	1	0	1	0	1	0	0	0	0	0	0	0	0	0	0	0	1	1	0	0	0	0	0	1	0	0	0	1	0	1	1	1	0	1	0	1	1	2	1	1	3	1	4	2	3	3
0	51.5756	1	3	1	0	1	0	1	0	0	0	0	#NULL!	1	0	1	0	0	0	1	3	0	2	1	0	0	0	0	1	0	0	0	0	0	0	0	0	0	0	0	0	0	0	0	1	1	1	1	1
0	50.423	2	2	0	0	1	0	1	0	0	0	0	0	0	0	0	0	0	0	1	1	0	0	0	0	0	1	0	0	0	1	2	0	0	0	0	1	0	0	0	1	0	0	2	0	0	0	#NULL!	2
0	61.7632	1	3	1	2	0	0	1	0	0	0	0	#NULL!	0	0	0	0	0	0	1	1	0	0	0	0	0	1	0	0	0	0	0	0	0	0	0	0	0	0	0	2	2	2	2	2	2	2	3	3
0	62.6585	1	3	1	4	1	0	1	0	0	0	0	0	1	0	0	0	0	0	0	1	0	1	1	0	0	0	0	1	1	1	0	1	0	0	0	1	0	0	0	1	0	0	1	0	1	1	2	2
0	39.3648	1	3	1	0	1	0	1	0	0	0	0	0	0	0	0	0	0	0	1	1	0	0	0	0	0	1	0	0	0	1	0	0	1	0	0	0	0	0	0	#NULL!	#NULL!	#NULL!	#NULL!	#NULL!	#NULL!	#NULL!	#NULL!	#NULL!
0	52.3997	2	3	1	0	1	1	0	1	0	0	0	0	0	0	0	0	0	0	1	1	0	0	0	0	0	1	0	0	0	1	0	1	1	0	0	1	0	1	0	3	0	0	2	0	2	3	1	2
0	69.2485	2	4	0	3	0	0	1	0	0	0	0	0	1	0	1	0	0	0	0	2	0	2	1	0	0	0	0	0	0	1	0	1	0	2	0	0	0	1	2	3	3	1	1	0	3	0	0	0
0	45.295	1	3	1	0	1	0	1	0	0	0	0	#NULL!	0	0	0	0	0	0	1	1	0	0	0	0	0	1	0	0	0	0	0	0	0	0	0	0	0	0	0	0	0	0	0	0	0	0	0	0
0	33.232	2	1	0	0	1	1	0	1	0	0	0	0	1	0	0	0	0	0	0	1	0	1	1	0	0	0	0	1	0	1	0	0	0	0	0	0	1	0	0	0	0	0	0	2	1	0	0	0
0	74.2615	1	3	1	3	0	0	1	0	0	0	0	0	0	1	0	0	0	0	0	1	0	1	1	0	0	0	0	0	0	0	0	0	2	0	0	0	0	1	0	1	1	1	1	1	1	1	1	1
0	50.9569	1	3	1	0	1	0	1	0	0	0	0	0	0	0	1	0	0	0	0	1	0	1	1	0	0	0	0	1	0	0	0	0	2	0	1	1	1	1	0	#NULL!	#NULL!	#NULL!	#NULL!	#NULL!	#NULL!	#NULL!	#NULL!	#NULL!
0	31.4415	2	1	0	2	0	0	1	0	0	0	0	0	0	0	0	0	0	0	1	1	0	0	0	0	0	1	0	1	1	0	0	0	1	0	0	0	2	1	0	0	0	0	0	0	0	2	0	0
0	74.8008	2	3	1	3	0	1	0	1	0	0	0	0	1	0	0	0	0	0	0	1	0	1	1	0	0	0	0	1	2	1	1	#NULL!	2	#NULL!	0	1	0	1	0	2	2	1	3	1	3	1	2	2
0	71.2361	1	1	0	3	0	0	1	0	0	0	0	0	0	0	0	0	0	0	0	0	0	0	0	0	0	0	1	0	1	1	0	2	1	0	0	2	0	0	1	3	2	2	3	2	3	2	0	2
0	74.7269	1	3	1	3	0	1	0	1	0	0	0	1	0	0	1	0	0	0	1	2	0	1	1	0	0	0	0	1	0	1	0	0	1	1	0	1	0	0	0	2	1	1	3	0	3	1	2	3
0	19.6222	2	1	0	4	1	1	0	1	0	0	0	0	0	0	0	0	0	0	1	1	0	0	0	0	0	1	0	1	0	1	0	0	1	0	0	0	2	0	0	0	0	0	0	0	1	2	1	1
0	31.1595	2	1	0	0	1	0	1	0	0	0	0	0	1	0	0	0	0	0	0	1	0	1	1	0	0	0	0	0	1	1	2	0	0	0	0	1	0	1	0	2	0	0	1	3	3	2	1	3
0	60.5147	1	3	1	2	0	1	0	1	0	0	0	#NULL!	0	0	0	0	0	0	1	1	0	0	0	0	0	1	0	0	#NULL!	#NULL!	0	0	0	0	0	0	0	0	0	#NULL!	#NULL!	#NULL!	#NULL!	#NULL!	#NULL!	#NULL!	#NULL!	3
0	32.5421	2	1	0	0	1	0	1	0	0	0	0	0	0	0	1	0	0	0	0	1	0	1	1	0	0	0	0	0	0	0	0	1	1	#NULL!	2	1	0	1	0	#NULL!	#NULL!	#NULL!	#NULL!	#NULL!	#NULL!	#NULL!	#NULL!	#NULL!
0	54.5927	2	3	1	0	1	1	0	1	0	0	0	0	0	0	0	0	0	0	1	1	0	0	0	0	0	1	0	1	1	2	1	0	1	1	0	1	1	1	0	1	1	0	0	0	0	1	0	2
0	75.0828	2	3	1	3	0	0	1	0	0	0	0	0	1	0	0	0	0	0	0	1	0	1	1	0	0	0	0	0	0	0	0	1	0	1	0	0	0	0	0	#NULL!	#NULL!	#NULL!	#NULL!	#NULL!	#NULL!	#NULL!	#NULL!	#NULL!
0	53.1554	2	3	1	0	1	0	1	0	0	0	0	#NULL!	1	0	0	0	0	0	0	1	0	1	1	0	0	0	0	0	0	1	0	0	0	0	0	0	0	0	0	1	1	1	1	1	1	0	0	0
0	65.9302	2	3	1	3	0	0	1	0	0	0	0	#NULL!	0	0	0	0	0	0	1	1	0	0	0	0	0	1	0	0	0	0	0	0	1	0	0	0	0	0	0	1	1	1	1	1	1	1	1	1
0	78.2587	2	4	0	3	0	1	0	1	0	0	0	#NULL!	1	0	1	0	0	1	0	3	1	2	0	0	1	0	0	0	0	1	0	0	0	0	0	0	0	0	0	1	0	0	0	0	1	1	2	2
0	55.5975	2	4	0	4	1	0	1	0	0	0	0	#NULL!	0	0	0	0	0	0	1	1	0	0	0	0	0	1	0	0	0	0	0	0	1	0	0	#NULL!	0	0	0	2	2	2	2	2	2	2	2	2
0	69.4456	1	2	0	3	0	1	0	1	0	0	0	0	0	0	0	0	0	0	1	1	0	0	0	0	0	1	0	0	1	1	0	0	1	1	0	1	0	1	0	3	1	3	2	1	2	1	1	3
0	43.8193	2	1	0	0	1	0	1	0	0	0	0	#NULL!	1	0	0	0	0	0	0	1	0	1	1	0	0	0	0	0	0	1	0	0	0	0	0	0	0	0	0	0	0	0	0	0	2	1	1	1
0	56.2136	2	2	0	0	1	0	1	0	0	0	0	#NULL!	0	0	0	0	0	0	0	0	0	0	0	0	0	0	1	0	0	0	0	0	0	0	0	0	0	0	0	#NULL!	#NULL!	#NULL!	#NULL!	#NULL!	#NULL!	#NULL!	#NULL!	#NULL!
0	63.5428	1	3	1	0	1	0	1	0	0	0	0	0	1	0	0	0	0	0	0	1	0	1	1	0	0	0	0	1	2	1	0	0	1	0	0	1	0	1	0	#NULL!	#NULL!	#NULL!	#NULL!	#NULL!	#NULL!	#NULL!	#NULL!	#NULL!
0	24.052	2	1	0	1	0	0	1	0	0	0	0	1	1	0	1	0	0	0	0	2	0	2	1	0	0	0	0	2	1	0	0	1	0	0	0	2	0	1	1	1	1	2	0	0	2	2	1	2
0	38.1164	2	3	1	0	1	0	1	0	0	0	0	#NULL!	1	0	0	0	0	0	0	1	0	1	1	0	0	0	0	0	0	0	0	0	1	0	0	0	0	0	0	1	1	1	1	1	1	1	2	1
0	66.1711	1	2	0	3	0	0	1	0	0	0	0	#NULL!	0	0	0	0	0	0	0	0	0	0	0	0	0	0	1	0	0	0	0	0	0	0	0	2	0	0	0	2	1	3	0	0	2	1	3	3
0	53.7303	2	2	0	0	1	0	1	0	0	0	0	0	0	0	1	0	0	0	0	1	0	1	1	0	0	0	0	1	1	1	0	2	1	0	0	0	0	0	0	#NULL!	#NULL!	#NULL!	#NULL!	#NULL!	#NULL!	#NULL!	#NULL!	#NULL!
0	27.9343	1	1	0	0	1	0	1	0	0	0	0	0	0	0	0	0	0	0	1	1	0	0	0	0	0	1	0	0	0	0	0	1	1	1	0	0	0	0	0	0	1	1	2	1	2	1	3	1
0	35.2772	1	2	0	0	1	0	1	0	0	0	0	#NULL!	1	0	1	0	0	0	0	2	0	2	1	0	0	0	0	0	0	0	0	1	0	0	0	0	0	0	0	2	1	1	1	1	1	2	1	2
0	53.7687	1	3	1	2	0	0	1	0	0	0	0	0	0	0	0	0	0	0	1	1	0	0	0	0	0	1	0	1	0	1	0	0	0	0	0	1	0	1	0	3	1	1	1	2	2	1	2	2
0	61.8508	1	3	1	0	1	0	1	0	0	0	0	#NULL!	1	0	1	0	0	0	0	2	0	2	1	0	0	0	0	0	0	0	0	0	0	0	0	0	0	0	0	3	1	2	2	0	1	2	2	4
0	45.4839	1	3	1	0	1	0	1	0	0	0	0	0	1	0	0	0	0	0	0	1	0	1	1	0	0	0	0	0	0	1	0	0	1	0	0	0	0	0	0	0	0	0	0	0	2	1	3	3
0	67.6632	1	3	1	3	0	0	1	0	0	0	0	0	1	0	0	0	0	0	0	1	0	1	1	0	0	0	0	1	1	1	0	0	0	1	0	1	0	0	0	1	1	1	1	1	1	1	1	1
0	66.0808	2	3	1	3	0	0	1	0	0	0	0	#NULL!	0	0	0	0	0	0	1	1	0	0	0	0	0	1	0	0	0	0	0	0	0	0	0	0	0	0	0	0	0	0	0	0	0	2	1	1
0	52.8734	2	1	0	0	1	1	0	1	0	0	0	0	0	0	0	0	0	0	1	1	0	0	0	0	0	1	0	0	0	2	0	0	2	2	0	0	0	#NULL!	#NULL!	0	0	0	0	0	0	0	2	0
0	46.5845	1	3	1	0	1	0	1	0	0	0	0	1	0	0	0	0	0	0	1	1	0	0	0	0	0	1	0	1	1	1	0	0	1	0	1	0	1	1	0	0	0	0	0	0	0	3	0	0
0	52.8515	2	3	1	0	1	0	1	0	0	0	0	0	1	0	0	0	0	0	0	1	0	1	1	0	0	0	0	0	0	1	0	0	1	1	0	1	0	0	0	0	0	0	1	0	3	1	0	1
0	60.8159	2	3	1	0	1	0	1	0	0	0	0	0	0	0	0	0	0	0	0	0	0	0	0	0	0	0	1	0	0	0	0	1	0	0	0	1	0	0	0	0	0	0	2	0	2	0	2	0
0	87.6523	2	4	0	3	0	1	0	1	0	0	0	0	0	0	0	0	0	0	1	1	0	0	0	0	0	1	0	1	2	2	1	0	1	0	0	0	0	0	0	0	0	0	2	2	2	2	2	2
0	74.1574	1	3	1	3	0	0	1	0	0	0	0	1	1	0	0	0	0	0	0	1	0	1	1	0	0	0	0	1	1	0	0	0	0	1	0	1	0	0	1	2	2	1	2	1	1	2	2	2
0	37.681	2	3	1	0	1	0	1	0	0	0	0	#NULL!	0	0	0	0	0	0	1	1	0	0	0	0	0	1	0	0	0	0	0	0	0	0	0	0	0	0	0	3	2	2	3	2	2	0	1	1
0	73.6454	2	3	1	3	0	0	1	0	0	0	0	0	0	0	0	0	0	0	1	1	0	0	0	0	0	1	0	0	0	1	0	0	1	0	0	2	0	0	1	3	3	2	2	0	2	2	1	2
0	51.7536	2	1	0	0	1	0	1	0	0	0	0	0	0	0	0	0	0	0	1	1	0	0	0	0	0	1	0	1	0	1	0	0	0	1	0	0	0	0	1	2	2	1	3	2	3	2	1	1
0	74.653	1	3	1	3	0	0	1	0	0	0	0	0	1	0	0	0	0	0	0	1	0	1	1	0	0	0	0	1	0	1	0	#NULL!	0	0	0	0	1	0	0	4	2	3	1	1	1	2	2	2
0	45.6783	1	2	0	4	1	1	0	1	0	0	0	#NULL!	0	0	0	0	0	0	0	0	0	0	0	0	0	0	1	0	0	0	0	0	0	0	0	0	0	0	0	2	2	2	2	2	2	2	2	2
0	29.4894	1	3	1	0	1	0	1	0	0	0	0	#NULL!	0	0	1	0	0	0	0	1	0	1	1	0	0	0	0	0	0	0	0	0	0	1	0	0	0	0	0	0	4	4	4	3	4	0	2	2
0	63.0472	1	3	1	3	0	0	1	0	0	0	0	#NULL!	0	0	0	0	0	0	1	1	0	0	0	0	0	1	0	0	0	0	0	0	1	0	0	0	0	0	0	1	1	1	1	1	1	1	1	1
0	64.7803	2	1	0	0	1	0	1	0	0	0	0	#NULL!	1	0	0	0	0	0	1	2	0	1	1	0	0	0	0	0	0	0	0	1	0	0	0	0	0	0	0	3	3	2	2	1	1	2	4	4
0	32.1834	2	3	1	0	1	0	1	0	0	0	0	#NULL!	1	0	0	0	0	0	0	1	0	1	1	0	0	0	0	0	0	0	0	0	1	0	0	0	0	0	0	1	0	0	2	1	2	1	1	1
0	54.1629	1	3	1	4	1	2	0	0	1	0	0	0	1	1	1	0	0	0	0	3	0	3	1	0	0	0	0	0	0	2	0	0	2	0	0	0	0	0	0	2	1	0	0	0	0	0	0	0
0	55.4415	2	1	0	0	1	0	1	0	0	0	0	0	0	0	0	0	0	0	1	1	0	0	0	0	0	1	0	1	1	1	0	#NULL!	2	0	0	1	0	1	1	#NULL!	#NULL!	#NULL!	#NULL!	#NULL!	#NULL!	#NULL!	#NULL!	#NULL!
0	56.8104	2	3	1	0	1	1	0	1	0	0	0	0	1	0	1	0	0	0	0	2	0	2	1	0	0	0	0	1	0	1	0	0	1	0	0	0	0	1	0	3	3	3	0	0	0	3	3	1
0	44.4983	1	3	1	0	1	2	0	0	1	0	0	1	0	0	0	0	0	1	0	1	1	0	0	1	0	0	0	1	1	1	0	#NULL!	2	0	1	0	1	1	1	3	3	4	2	0	1	1	1	1
0	75.2279	2	3	1	3	0	0	1	0	0	0	0	0	0	0	0	0	0	0	1	1	0	0	0	0	0	1	0	1	1	1	1	0	1	0	0	2	0	1	1	1	1	1	1	1	1	1	0	0
0	74.1766	1	3	1	3	0	0	1	0	0	0	0	1	0	0	0	0	0	0	1	1	0	0	0	0	0	1	0	1	0	1	0	0	0	0	0	1	0	1	0	1	0	0	1	0	1	1	1	1
0	59.3566	2	3	1	3	0	0	1	0	0	0	0	0	0	0	0	0	0	0	1	1	0	0	0	0	0	1	0	0	0	0	0	0	0	0	0	1	0	0	1	1	2	1	#NULL!	0	2	3	1	2
0	40.4271	1	3	1	0	1	0	1	0	0	0	0	1	1	0	1	0	0	0	0	2	0	2	1	0	0	0	0	0	0	2	0	0	1	0	#NULL!	1	0	1	0	1	0	0	1	0	1	0	1	1
0	24.8433	1	1	0	4	1	0	1	0	0	0	0	0	1	0	0	0	0	0	1	2	0	1	1	0	0	0	0	0	0	1	0	0	1	0	1	0	0	0	0	1	1	1	2	2	3	1	1	1
0	56.4545	2	2	0	2	0	0	1	0	0	0	0	1	1	0	0	0	0	0	0	1	0	1	1	0	0	0	0	1	#NULL!	1	0	0	2	#NULL!	0	#NULL!	2	1	1	1	1	1	1	1	1	3	1	1
0	78.2724	1	3	1	3	0	0	1	0	0	0	0	1	0	0	0	0	0	0	1	1	0	0	0	0	0	1	0	1	0	1	0	0	1	0	0	1	0	0	0	0	0	0	2	1	2	3	#NULL!	4
0	52.794	2	1	0	0	1	0	1	0	0	0	0	#NULL!	1	0	0	0	0	0	0	1	0	1	1	0	0	0	0	0	0	0	0	0	0	0	0	0	0	0	0	3	2	1	1	3	3	2	2	3
0	46.3682	2	3	1	0	1	0	1	0	0	0	0	1	1	0	1	0	0	0	0	2	0	2	1	0	0	0	0	1	0	1	0	0	1	0	1	0	1	1	0	0	0	0	0	0	0	0	0	0
0	45.024	1	3	1	0	1	0	1	0	0	0	0	0	0	0	0	0	0	0	1	1	0	0	0	0	0	1	0	0	1	0	0	0	0	0	0	1	0	0	0	3	3	2	3	3	3	1	2	1
0	77.1444	1	3	1	3	0	0	1	0	0	0	0	0	0	0	0	0	0	0	1	1	0	0	0	0	0	1	0	0	1	0	0	1	0	0	0	2	0	0	0	#NULL!	#NULL!	#NULL!	#NULL!	#NULL!	#NULL!	#NULL!	#NULL!	#NULL!
0	28.8542	2	1	0	0	1	0	1	0	0	0	0	0	1	0	1	0	0	0	0	2	0	2	1	0	0	0	0	0	0	1	0	0	0	1	0	0	0	0	0	0	0	0	0	0	0	1	1	0
0	61.7522	1	3	1	0	1	0	1	0	0	0	0	#NULL!	0	0	0	0	0	0	0	0	0	0	0	0	0	0	1	0	0	0	0	0	1	0	0	0	0	0	0	3	2	1	1	2	2	3	2	2
0	49.4428	2	2	0	0	1	0	1	0	0	0	0	1	0	1	0	0	0	0	0	1	0	1	1	0	0	0	0	1	1	1	0	0	0	0	0	0	1	1	1	1	0	1	2	0	2	1	2	4
0	69.3908	2	2	0	3	0	1	0	1	0	0	0	#NULL!	1	0	0	0	0	0	0	1	0	1	1	0	0	0	0	0	0	0	0	#NULL!	1	0	0	#NULL!	0	0	0	0	0	0	0	0	2	1	0	1
0	20.9363	2	1	0	4	1	0	1	0	0	0	0	0	1	0	0	0	0	0	0	1	0	1	1	0	0	0	0	0	0	1	1	0	0	0	0	1	0	1	0	0	0	0	0	0	2	1	0	0
0	48.2929	1	3	1	4	1	0	1	0	0	0	0	#NULL!	1	0	0	0	0	0	0	1	0	1	1	0	0	0	0	0	0	0	0	#NULL!	1	0	0	0	0	0	0	1	0	0	1	0	1	1	1	1
0	52.1588	2	1	0	0	1	0	1	0	0	0	0	0	0	0	0	0	0	0	1	1	0	0	0	0	0	1	0	1	0	1	0	0	1	0	0	1	0	0	0	2	3	1	2	2	1	2	1	1
0	31.0363	2	3	1	0	1	0	1	0	0	0	0	0	1	0	0	0	0	0	0	1	0	1	1	0	0	0	0	1	1	1	0	0	1	0	0	0	0	0	0	3	0	0	1	1	1	1	1	2
0	46.1081	2	1	0	4	1	1	0	1	0	0	0	1	1	0	0	0	0	0	1	2	0	1	1	0	0	0	0	1	0	1	0	0	2	0	0	1	0	0	0	1	1	0	0	1	1	2	1	1
0	47.2444	1	2	0	4	1	1	0	1	0	0	0	0	1	0	1	0	0	0	0	2	0	2	1	0	0	0	0	1	1	1	1	2	2	1	1	1	1	1	1	#NULL!	#NULL!	#NULL!	#NULL!	#NULL!	#NULL!	#NULL!	#NULL!	#NULL!
0	41.7988	1	3	1	0	1	2	0	0	1	0	0	1	1	0	1	1	0	0	0	3	1	2	0	0	1	0	0	1	1	1	0	0	1	1	0	1	1	1	0	2	2	1	1	1	1	2	4	2
0	58.0287	1	3	1	0	1	2	0	0	1	0	0	0	1	1	0	0	0	0	0	2	0	2	1	0	0	0	0	0	0	1	0	1	1	0	0	0	0	1	0	2	2	2	2	2	2	2	2	2
0	63.2307	1	3	1	3	0	3	0	0	0	1	0	1	0	0	0	0	0	0	1	1	0	0	0	0	0	1	0	1	1	1	0	0	1	0	0	1	1	0	0	2	1	2	2	0	1	1	1	#NULL!
0	79.2115	1	4	0	3	0	1	0	1	0	0	0	1	1	0	0	0	0	0	0	1	0	1	1	0	0	0	0	1	1	1	0	0	1	1	1	0	0	1	1	1	1	1	1	1	1	2	2	3
0	69.2074	2	4	0	3	0	3	0	0	0	1	0	1	1	0	0	0	0	0	0	1	0	1	1	0	0	0	0	1	0	1	0	0	2	0	0	2	0	0	1	0	0	0	0	1	1	1	1	1
0	18.1602	2	3	1	4	1	0	1	0	0	0	0	0	1	0	0	0	0	0	0	1	0	1	1	0	0	0	0	0	0	2	0	1	0	1	0	0	0	0	0	#NULL!	#NULL!	4	3	3	2	2	3	3
0	58.8282	2	3	1	0	1	0	1	0	0	0	0	#NULL!	1	0	0	0	0	0	0	1	0	1	1	0	0	0	0	0	0	0	0	0	0	#NULL!	0	0	0	0	0	2	0	2	0	0	1	4	0	0
0	36.4736	2	1	0	0	1	0	1	0	0	0	0	0	0	0	0	0	0	0	1	1	0	0	0	0	0	1	0	0	0	1	0	0	1	0	0	1	0	0	1	0	0	2	1	1	2	1	2	3
0	38.5216	1	1	0	0	1	3	0	0	0	1	0	1	0	0	1	0	0	0	0	1	0	1	1	0	0	0	0	1	0	0	0	0	1	0	0	0	0	0	0	0	0	0	0	0	0	0	0	0
0	48.9391	2	2	0	0	1	0	1	0	0	0	0	0	0	0	0	0	0	0	1	1	0	0	0	0	0	1	0	0	0	1	0	2	1	1	0	0	0	0	1	1	0	0	0	0	0	0	0	0
0	77.8919	2	3	1	3	0	0	1	0	0	0	0	0	0	0	0	0	0	0	1	1	0	0	0	0	0	1	0	0	0	1	1	0	2	1	0	2	0	0	0	#NULL!	#NULL!	#NULL!	3	#NULL!	3	#NULL!	#NULL!	#NULL!
0	58.6721	2	2	0	0	1	0	1	0	0	0	0	0	1	0	0	0	0	0	0	1	0	1	1	0	0	0	0	0	0	1	0	0	1	0	0	0	0	0	0	1	1	1	1	1	1	2	#NULL!	3
0	50.423	1	3	1	0	1	0	1	0	0	0	0	0	1	0	0	0	0	0	1	2	0	1	1	0	0	0	0	1	0	1	0	0	0	0	0	1	0	0	0	2	1	1	3	2	3	4	2	3
0	71.3511	2	3	1	3	0	0	1	0	0	0	0	0	1	0	0	0	0	0	0	1	0	1	1	0	0	0	0	0	0	1	0	0	1	0	0	0	0	0	0	4	2	3	1	0	2	3	2	4
0	72.6735	1	3	1	3	0	0	1	0	0	0	0	0	0	0	0	0	0	0	1	1	0	0	0	0	0	1	0	1	0	1	0	1	0	1	0	0	0	0	1	2	1	1	1	0	0	2	1	1
0	77.024	2	3	1	1	0	0	1	0	0	0	0	0	0	0	0	0	0	0	0	0	0	0	0	0	0	0	1	1	1	1	0	0	2	1	0	0	1	2	0	#NULL!	#NULL!	#NULL!	#NULL!	#NULL!	#NULL!	#NULL!	#NULL!	#NULL!
0	52.0137	1	3	1	0	1	0	1	0	0	0	0	0	0	0	1	0	0	0	0	1	0	1	1	0	0	0	0	1	1	0	0	0	1	0	0	1	1	0	0	0	0	0	2	0	3	2	1	2
0	53.0732	2	3	1	0	1	0	1	0	0	0	0	0	1	0	0	0	0	0	0	1	0	1	1	0	0	0	0	0	0	0	0	0	1	0	0	1	0	1	0	0	0	0	0	0	0	1	1	1
0	52.4956	1	3	1	0	1	0	1	0	0	0	0	#NULL!	1	0	0	0	0	0	0	1	0	1	1	0	0	0	0	0	0	0	0	0	#NULL!	0	0	0	0	0	0	1	1	1	1	1	1	1	1	1
0	41.1362	2	3	1	0	1	0	1	0	0	0	0	0	0	0	0	0	0	0	1	1	0	0	0	0	0	1	0	0	0	1	0	1	0	0	0	1	0	1	0	1	1	2	1	1	3	1	3	3
0	73.4319	2	4	0	3	0	0	1	0	0	0	0	1	0	0	0	0	0	0	1	1	0	0	0	0	0	1	0	1	0	0	2	0	2	0	0	#NULL!	0	0	0	4	2	4	2	2	2	3	2	2
0	70.987	2	4	0	3	0	1	0	1	0	0	0	1	0	0	0	0	0	0	1	1	0	0	0	0	0	1	0	1	#NULL!	1	#NULL!	#NULL!	2	0	0	#NULL!	0	0	0	1	1	1	1	1	1	4	0	0
0	42.8528	2	2	0	0	1	0	1	0	0	0	0	0	0	0	0	0	0	0	1	1	0	0	0	0	0	1	0	0	0	1	0	1	1	0	1	0	0	0	0	0	0	0	0	0	1	3	1	1
0	52.5804	2	2	0	0	1	0	1	0	0	0	0	#NULL!	0	0	0	0	0	0	1	1	0	0	0	0	0	1	0	0	0	0	0	0	0	0	0	1	0	0	0	0	0	0	0	0	2	0	4	2
0	76.8077	2	3	1	3	0	0	1	0	0	0	0	#NULL!	0	0	0	0	0	0	1	1	0	0	0	0	0	1	0	0	0	1	0	0	0	0	0	0	0	0	0	1	0	0	0	1	1	2	1	1
0	40.9774	2	3	1	0	1	0	1	0	0	0	0	0	0	1	0	0	0	0	0	1	0	1	1	0	0	0	0	1	0	1	0	0	0	0	0	1	0	1	0	0	1	#NULL!	1	1	1	1	1	2
0	38.2259	2	2	0	0	1	0	1	0	0	0	0	#NULL!	1	0	0	0	0	0	0	1	0	1	1	0	0	0	0	0	0	0	0	0	0	0	0	0	0	0	0	1	0	0	1	0	1	2	1	1
0	71.2225	2	3	1	3	0	0	1	0	0	0	0	#NULL!	0	0	0	0	0	0	1	1	0	0	0	0	0	1	0	0	0	0	0	0	2	0	0	0	0	0	0	#NULL!	#NULL!	#NULL!	#NULL!	#NULL!	#NULL!	#NULL!	#NULL!	#NULL!
0	66.7433	2	3	1	3	0	3	0	0	0	1	0	0	1	0	0	1	0	1	1	4	2	1	0	0	1	0	0	1	0	2	2	0	0	1	0	0	0	1	1	0	0	0	2	0	1	0	0	0
0	74.204	1	3	1	3	0	0	1	0	0	0	0	1	1	0	1	0	0	1	0	3	1	2	0	0	1	0	0	1	1	1	0	0	1	0	0	1	1	1	1	1	1	3	1	3	1	2	1	1
0	63.321	2	2	0	0	1	1	0	1	0	0	0	0	0	0	0	0	0	0	0	0	0	0	0	0	0	0	1	0	0	0	0	1	2	0	0	0	0	0	0	1	1	1	1	1	2	2	2	1
0	61.3963	1	3	1	3	0	0	1	0	0	0	0	#NULL!	1	0	0	0	0	0	0	1	0	1	1	0	0	0	0	0	0	0	0	0	0	1	0	0	0	0	0	#NULL!	#NULL!	#NULL!	#NULL!	#NULL!	#NULL!	#NULL!	#NULL!	#NULL!
0	71.2498	1	3	1	3	0	0	1	0	0	0	0	0	0	0	0	0	0	0	1	1	0	0	0	0	0	1	0	1	0	1	1	0	1	1	0	1	1	0	1	2	1	1	2	1	2	3	2	2
0	48.3915	1	1	0	0	1	0	1	0	0	0	0	#NULL!	0	0	0	0	0	0	0	0	0	0	0	0	0	0	1	1	0	0	0	0	0	0	0	0	0	0	0	2	1	0	0	0	0	3	2	2
0	23.1184	1	1	0	4	1	0	1	0	0	0	0	1	1	1	1	0	0	0	0	3	0	3	1	0	0	0	0	1	0	1	0	0	1	0	0	0	0	1	0	3	3	1	1	1	1	2	3	1
0	77.8042	1	3	1	3	0	0	1	0	0	0	0	1	1	0	0	0	0	0	0	1	0	1	1	0	0	0	0	1	0	1	0	0	1	0	0	0	0	1	1	4	4	3	3	2	2	2	2	2
0	34.2916	1	1	0	0	1	3	0	0	0	1	0	1	0	1	0	1	1	0	0	3	2	1	0	0	1	0	0	1	1	0	0	0	2	0	1	0	1	0	0	2	1	0	2	1	3	1	1	0
0	37.8426	2	1	0	0	1	0	1	0	0	0	0	#NULL!	1	0	0	0	0	0	0	1	0	1	1	0	0	0	0	0	0	1	0	0	0	0	0	0	0	0	0	2	2	2	2	2	2	2	2	2
0	22.7379	2	1	0	4	1	0	1	0	0	0	0	0	1	0	0	0	0	0	0	1	0	1	1	0	0	0	0	1	0	1	1	0	2	0	0	1	1	1	2	0	0	0	1	2	0	0	0	0
0	69.284	2	3	1	3	0	0	1	0	0	0	0	#NULL!	1	0	0	0	0	0	1	2	0	1	1	0	0	0	0	0	0	0	0	0	0	0	0	0	0	0	0	0	0	0	1	1	1	2	2	1
0	66.3135	2	3	1	1	0	2	0	0	1	0	0	1	1	0	0	0	0	1	0	2	1	1	0	0	1	0	0	1	#NULL!	1	#NULL!	#NULL!	#NULL!	#NULL!	#NULL!	#NULL!	#NULL!	1	0	3	0	1	1	1	1	1	#NULL!	#NULL!
0	30.4613	1	1	0	0	1	1	0	1	0	0	0	0	1	0	0	0	0	0	0	1	0	1	1	0	0	0	0	1	0	1	0	0	1	0	1	0	0	1	0	3	1	1	1	1	2	1	1	1
0	64.7091	2	2	0	0	1	1	0	1	0	0	0	0	0	0	0	0	0	0	1	1	0	0	0	0	0	1	0	1	1	2	0	0	2	0	0	0	1	1	0	0	0	0	2	1	3	1	1	1
0	51.9014	2	3	1	0	1	1	0	1	0	0	0	0	1	0	0	0	0	0	0	1	0	1	1	0	0	0	0	1	0	1	0	0	1	0	1	0	1	1	0	1	0	3	2	0	1	2	1	2
0	57.3142	2	3	1	2	0	0	1	0	0	0	0	0	0	1	0	0	0	1	0	2	1	1	0	0	1	0	0	1	0	1	0	0	1	0	0	1	0	1	0	2	1	2	2	1	2	2	1	2
0	47.9726	2	3	1	0	1	0	1	0	0	0	0	0	0	0	1	0	0	0	1	2	0	1	1	0	0	0	0	0	0	1	1	1	0	0	0	0	0	0	0	1	0	0	0	0	1	2	1	3
0	60.2765	2	2	0	0	1	3	0	0	0	1	0	1	0	0	0	0	0	0	1	1	0	0	0	0	0	1	0	1	1	0	1	#NULL!	1	0	0	2	0	0	0	1	1	1	1	1	1	3	2	2
0	73.8453	2	3	1	3	0	0	1	0	0	0	0	0	0	0	0	0	0	1	0	1	1	0	0	1	0	0	0	0	0	1	0	0	1	1	0	1	0	1	0	0	0	2	1	2	2	3	2	2
0	41.8097	2	#NULL!	#NULL!	0	1	0	1	0	0	0	0	0	1	0	0	0	0	0	0	1	0	1	1	0	0	0	0	1	0	1	0	0	1	0	0	1	1	0	0	1	1	2	1	0	1	2	2	2
0	62.1684	2	3	1	3	0	0	1	0	0	0	0	#NULL!	0	0	0	0	0	0	0	0	0	0	0	0	0	0	1	0	0	0	0	1	0	0	0	0	0	0	0	1	0	1	0	0	2	1	1	1
0	47.7454	1	3	1	0	1	1	0	1	0	0	0	0	0	0	0	0	0	0	1	1	0	0	0	0	0	1	0	1	0	1	0	0	1	0	0	0	0	0	0	3	1	0	0	0	0	0	1	1
0	65.9274	1	2	0	3	0	1	0	1	0	0	0	0	0	0	0	0	0	0	1	1	0	0	0	0	0	1	0	1	0	1	0	1	1	1	0	0	0	0	0	2	2	2	2	2	2	2	2	3
0	83.1376	2	4	0	1	0	0	1	0	0	0	0	#NULL!	0	0	0	0	0	0	0	0	0	0	0	0	0	0	1	0	0	1	0	0	0	0	0	0	0	0	0	3	3	#NULL!	3	#NULL!	3	#NULL!	3	#NULL!
0	76.7146	2	4	0	1	0	0	1	0	0	0	0	0	1	0	0	0	0	0	0	1	0	1	1	0	0	0	0	0	0	1	1	0	0	1	0	#NULL!	0	0	0	#NULL!	#NULL!	#NULL!	#NULL!	#NULL!	#NULL!	2	1	2
0	36.4764	1	1	0	4	1	0	1	0	0	0	0	1	0	0	0	0	0	0	1	1	0	0	0	0	0	1	0	1	1	0	0	0	2	0	0	0	0	0	1	0	1	0	2	0	2	2	1	3
0	39.1622	2	3	1	0	1	0	1	0	0	0	0	0	1	0	0	0	0	0	1	2	0	1	1	0	0	0	0	0	0	1	0	0	0	0	0	1	0	0	0	2	2	2	2	2	2	3	1	2
0	45.5031	1	3	1	0	1	0	1	0	0	0	0	#NULL!	1	0	0	0	0	0	0	1	0	1	1	0	0	0	0	0	0	0	0	0	0	0	0	0	0	0	0	3	2	2	2	2	2	2	2	2
0	68.1259	2	3	1	3	0	0	1	0	0	0	0	0	1	0	0	0	0	0	0	1	0	1	1	0	0	0	0	1	0	1	0	0	2	0	0	0	0	0	1	1	1	0	1	0	1	1	1	1
0	49.7823	1	1	0	0	1	0	1	0	0	0	0	0	0	0	1	0	0	0	0	1	0	1	1	0	0	0	0	1	1	1	1	0	0	0	0	0	1	0	1	1	1	0	0	0	2	2	1	1
0	74.5161	2	3	1	3	0	0	1	0	0	0	0	0	1	0	1	0	0	0	0	2	0	2	1	0	0	0	0	1	0	1	0	0	1	0	0	1	0	0	1	#NULL!	#NULL!	#NULL!	#NULL!	#NULL!	#NULL!	2	2	2
0	63.2635	1	2	0	3	0	0	1	0	0	0	0	0	0	0	0	0	0	0	1	1	0	0	0	0	0	1	0	0	0	0	#NULL!	1	1	0	0	1	0	0	0	3	3	2	2	1	1	1	0	2
0	27.1814	2	3	1	0	1	0	1	0	0	0	0	0	1	0	0	0	0	0	0	1	0	1	1	0	0	0	0	0	0	1	0	0	1	0	1	0	0	0	0	1	1	#NULL!	1	2	1	2	1	1
0	40.0575	1	1	0	0	1	0	1	0	0	0	0	#NULL!	0	0	0	0	0	0	1	1	0	0	0	0	0	1	0	0	0	1	0	0	0	0	0	0	0	0	0	1	2	1	3	1	4	2	2	1
0	63.7399	2	3	1	0	1	0	1	0	0	0	0	0	0	0	1	0	0	0	0	1	0	1	1	0	0	0	0	1	0	1	0	0	2	0	0	2	1	0	0	2	3	3	2	1	3	2	2	4
0	51.2663	1	2	0	0	1	0	1	0	0	0	0	0	0	0	1	0	0	0	0	1	0	1	1	0	0	0	0	1	1	2	0	0	0	0	1	0	1	0	1	1	1	0	1	2	1	2	1	3
0	43.6058	2	3	1	0	1	0	1	0	0	0	0	#NULL!	1	0	0	0	0	0	1	2	0	1	1	0	0	0	0	0	0	0	0	0	0	0	0	0	0	0	0	1	0	4	2	0	2	1	1	1
0	49.4401	2	1	0	0	1	0	1	0	0	0	0	0	1	0	0	0	0	0	1	2	0	1	1	0	0	0	0	1	0	1	0	0	0	0	0	0	0	0	0	1	1	0	1	1	1	2	3	2
0	44.5832	2	3	1	0	1	1	0	1	0	0	0	0	1	1	1	0	0	0	0	3	0	3	1	0	0	0	0	1	1	1	0	0	2	1	0	1	0	0	0	1	1	1	1	1	2	1	1	1
0	61.3306	2	3	1	0	1	1	0	1	0	0	0	#NULL!	1	0	0	0	0	0	0	1	0	1	1	0	0	0	0	0	0	0	0	0	0	0	0	0	0	0	0	1	1	3	1	0	3	0	1	1
0	70.8063	2	3	1	3	0	0	1	0	0	0	0	0	1	0	0	0	0	0	1	2	0	1	1	0	0	0	0	0	1	1	0	1	1	0	0	1	0	0	0	2	2	1	1	1	1	2	2	2
0	83.1732	2	4	0	3	0	1	0	1	0	0	0	1	1	0	1	0	0	0	0	2	0	2	1	0	0	0	0	1	1	1	0	1	1	0	0	0	0	0	0	#NULL!	#NULL!	#NULL!	#NULL!	#NULL!	#NULL!	#NULL!	#NULL!	4
0	69.744	2	3	1	3	0	0	1	0	0	0	0	1	0	0	0	0	0	0	1	1	0	0	0	0	0	1	0	1	1	1	0	#NULL!	2	0	0	#NULL!	1	0	0	1	0	0	0	0	0	1	2	2
0	34.9103	1	1	0	0	1	0	1	0	0	0	0	0	1	0	0	0	0	0	0	1	0	1	1	0	0	0	0	0	1	2	0	0	1	1	1	1	1	0	0	2	1	1	2	0	0	1	1	1
0	38.6366	2	3	1	0	1	2	0	0	1	0	0	1	1	0	0	0	0	0	0	1	0	1	1	0	0	0	0	1	1	1	1	1	1	0	1	1	1	1	0	1	1	1	1	1	1	2	1	1
0	35.3429	2	3	1	0	1	0	1	0	0	0	0	0	1	0	0	0	0	0	0	1	0	1	1	0	0	0	0	0	0	1	0	0	0	0	0	0	1	0	0	1	1	1	1	1	1	1	1	1
0	68.5147	2	3	1	1	0	4	0	0	0	0	1	1	1	0	0	0	0	0	1	2	0	1	1	0	0	0	0	1	0	1	0	0	1	1	0	2	0	1	0	1	1	1	0	0	0	2	2	2
0	28.9884	2	1	0	0	1	0	1	0	0	0	0	0	1	0	0	0	0	0	0	1	0	1	1	0	0	0	0	0	0	1	0	0	1	0	0	0	0	0	0	2	2	1	2	1	2	2	2	2
0	74.8063	2	4	0	3	0	0	1	0	0	0	0	#NULL!	0	0	0	0	0	0	1	1	0	0	0	0	0	1	0	0	0	0	0	0	1	0	0	0	0	0	0	2	2	2	1	1	1	2	2	2
0	59.4059	2	3	1	1	0	0	1	0	0	0	0	0	0	0	0	0	0	0	1	1	0	0	0	0	0	1	0	0	1	1	0	0	1	0	0	1	0	1	0	1	1	1	1	1	1	1	1	1
0	63.2361	2	4	0	3	0	0	1	0	0	0	0	0	1	0	0	0	0	0	0	1	0	1	1	0	0	0	0	0	0	1	0	0	1	0	0	0	0	0	0	1	1	1	2	1	2	1	2	2
0	29.974	1	1	0	0	1	0	1	0	0	0	0	0	1	0	0	0	0	0	0	1	0	1	1	0	0	0	0	0	0	0	0	1	0	0	1	0	0	0	0	2	1	0	0	0	2	2	4	4
0	53.1609	1	3	1	0	1	0	1	0	0	0	0	#NULL!	0	0	0	0	0	0	1	1	0	0	0	0	0	1	0	0	0	0	0	0	1	0	0	0	0	0	0	3	2	3	1	1	1	2	0	0
0	29.1198	1	1	0	4	1	1	0	1	0	0	0	0	1	0	0	1	0	0	0	2	1	1	0	0	1	0	0	1	1	2	2	1	0	1	1	0	1	1	1	3	3	4	1	2	1	2	1	2
0	44.7995	2	3	1	0	1	0	1	0	0	0	0	0	1	0	1	0	0	0	0	2	0	2	1	0	0	0	0	0	0	1	0	0	2	2	0	0	0	0	0	2	1	1	1	1	1	1	2	3
0	51.7755	2	2	0	0	1	0	1	0	0	0	0	#NULL!	1	0	0	0	0	0	0	1	0	1	1	0	0	0	0	0	0	0	0	0	0	0	0	0	0	0	0	1	0	0	0	0	0	0	0	0
0	55.0116	2	3	1	0	1	0	1	0	0	0	0	#NULL!	1	0	0	0	0	0	0	1	0	1	1	0	0	0	0	0	0	0	0	0	1	0	0	0	0	0	0	1	1	1	2	0	1	1	1	1
0	74.078	2	4	0	3	0	0	1	0	0	0	0	0	1	0	0	0	1	0	0	2	1	1	0	0	1	0	0	0	0	1	0	0	0	0	0	0	0	1	0	2	2	2	2	2	2	2	2	2
0	33.3333	1	1	0	0	1	0	1	0	0	0	0	0	1	0	0	0	0	0	0	1	0	1	1	0	0	0	0	1	1	1	0	0	2	0	0	0	0	1	0	1	1	2	2	1	2	1	2	2
0	71.5647	2	3	1	3	0	1	0	1	0	0	0	0	0	1	0	0	0	0	1	2	0	1	1	0	0	0	0	1	1	1	0	0	2	0	0	2	0	1	0	1	1	1	1	0	0	1	2	2
0	28.7885	2	1	0	4	1	0	1	0	0	0	0	#NULL!	1	0	0	0	0	0	0	1	0	1	1	0	0	0	0	0	0	0	1	0	0	0	0	0	0	0	0	0	1	1	1	0	3	3	2	1
0	42.0507	2	1	0	0	1	1	0	1	0	0	0	0	1	0	0	0	0	0	1	2	0	1	1	0	0	0	0	0	0	1	0	0	1	0	0	0	0	0	0	2	0	0	2	0	3	1	0	2
0	24.219	2	1	0	0	1	0	1	0	0	0	0	0	1	0	0	0	0	0	0	1	0	1	1	0	0	0	0	1	1	2	2	0	1	0	1	0	0	0	0	4	0	0	0	0	0	4	4	0
0	32.4216	2	3	1	4	1	0	1	0	0	0	0	0	1	0	0	0	0	0	0	1	0	1	1	0	0	0	0	0	0	1	0	0	2	0	1	1	0	0	0	3	2	1	4	2	4	2	2	1
0	74.1766	2	2	0	3	0	0	1	0	0	0	0	0	0	0	0	0	0	0	1	1	0	0	0	0	0	1	0	1	0	1	0	0	2	0	0	2	1	0	0	0	0	0	1	0	3	1	0	2
0	47.9179	1	3	1	0	1	1	0	1	0	0	0	0	1	0	0	0	0	0	0	1	0	1	1	0	0	0	0	0	0	1	0	0	1	1	1	0	0	0	0	1	0	1	#NULL!	1	#NULL!	1	1	#NULL!
0	30.412	2	1	0	0	1	0	1	0	0	0	0	#NULL!	1	0	0	0	0	0	0	1	0	1	1	0	0	0	0	0	0	1	0	0	0	0	0	0	0	0	0	1	0	0	1	0	3	1	1	2
0	72.7721	2	2	0	3	0	1	0	1	0	0	0	0	0	0	1	0	0	0	0	1	0	1	1	0	0	0	0	1	1	2	0	0	1	2	0	0	1	0	0	2	2	3	0	0	0	0	2	4
0	58.2533	1	3	1	0	1	1	0	1	0	0	0	0	0	0	0	0	0	0	1	1	0	0	0	0	0	1	0	0	0	1	0	0	0	0	0	0	1	1	0	1	0	2	1	2	2	4	3	3
0	76.6023	1	3	1	3	0	0	1	0	0	0	0	0	0	0	0	0	0	0	1	1	0	0	0	0	0	1	0	0	1	1	0	0	1	0	0	1	0	0	1	2	1	0	0	1	3	4	2	2
0	50.7077	2	3	1	0	1	1	0	1	0	0	0	0	1	0	0	0	0	0	0	1	0	1	1	0	0	0	0	1	1	1	0	1	1	0	0	1	0	2	0	1	1	1	0	1	1	2	1	1
0	64.668	1	3	1	3	0	0	1	0	0	0	0	0	1	0	0	0	0	0	0	1	0	1	1	0	0	0	0	0	1	1	0	0	1	0	0	1	0	0	0	2	0	0	2	1	2	0	0	3
0	53.5113	2	3	1	0	1	0	1	0	0	0	0	#NULL!	1	0	0	0	0	0	0	1	0	1	1	0	0	0	0	0	0	0	0	1	0	0	0	0	0	0	0	1	1	1	1	2	2	1	2	1
0	48.9391	2	3	1	0	1	0	1	0	0	0	0	1	1	0	1	0	0	0	0	2	0	2	1	0	0	0	0	1	0	1	0	#NULL!	0	1	0	1	0	1	0	1	1	1	1	1	1	2	2	3
0	52.9938	1	1	0	0	1	0	1	0	0	0	0	0	1	0	1	0	0	0	0	2	0	2	1	0	0	0	0	0	0	1	0	0	1	0	0	1	0	0	0	2	2	2	2	2	2	2	2	2
0	85.6044	1	3	1	3	0	0	1	0	0	0	0	#NULL!	0	0	0	0	0	0	1	1	0	0	0	0	0	1	0	#NULL!	#NULL!	#NULL!	#NULL!	#NULL!	#NULL!	#NULL!	#NULL!	0	#NULL!	#NULL!	#NULL!	#NULL!	#NULL!	#NULL!	#NULL!	#NULL!	#NULL!	#NULL!	#NULL!	#NULL!
0	61.1472	2	3	1	0	1	0	1	0	0	0	0	0	0	0	0	0	0	0	0	0	0	0	0	0	0	0	1	1	0	0	0	0	1	0	0	1	0	0	0	#NULL!	#NULL!	#NULL!	#NULL!	#NULL!	#NULL!	#NULL!	#NULL!	#NULL!
0	64.0657	2	2	0	0	1	0	1	0	0	0	0	0	1	0	0	0	0	0	0	1	0	1	1	0	0	0	0	1	1	1	0	0	1	0	0	2	1	0	0	1	1	0	1	1	1	3	2	1
0	50.8802	1	1	0	0	1	0	1	0	0	0	0	0	0	0	0	0	0	0	1	1	0	0	0	0	0	1	0	0	0	1	0	1	1	1	1	0	0	1	0	1	0	0	3	1	1	3	3	4
0	57.4593	1	3	1	0	1	0	1	0	0	0	0	#NULL!	0	0	0	0	0	0	1	1	0	0	0	0	0	1	0	0	0	1	0	0	0	0	0	0	0	0	0	2	2	2	2	2	2	2	2	1
0	58.9377	1	1	0	2	0	0	1	0	0	0	0	0	0	0	0	0	0	0	0	0	0	0	0	0	0	0	1	1	1	1	0	1	0	1	0	0	1	1	0	0	0	0	0	0	0	1	4	1
0	58.0151	2	3	1	#NULL!	#NULL!	1	0	1	0	0	0	0	1	0	0	0	0	0	0	1	0	1	1	0	0	0	0	1	1	1	0	0	1	1	0	0	1	0	0	1	1	1	1	1	2	2	1	1
0	81.5578	2	3	1	1	0	1	0	1	0	0	0	1	1	0	0	0	0	0	0	1	0	1	1	0	0	0	0	1	0	1	1	0	2	1	1	#NULL!	0	1	0	3	1	3	#NULL!	3	0	2	3	3
0	70.2587	2	3	1	3	0	0	1	0	0	0	0	#NULL!	0	0	0	0	0	0	1	1	0	0	0	0	0	1	0	0	0	0	0	0	0	0	0	0	0	0	0	0	0	0	0	0	0	1	1	1
0	23.0883	2	1	0	0	1	0	1	0	0	0	0	#NULL!	1	0	0	0	0	0	0	1	0	1	1	0	0	0	0	0	0	1	0	0	0	0	0	0	0	0	0	3	1	2	0	0	0	1	1	0
0	57.7741	2	3	1	0	1	0	1	0	0	0	0	#NULL!	0	0	1	0	0	0	0	1	0	1	1	0	0	0	0	0	0	0	0	0	0	0	0	0	0	0	0	2	2	2	2	1	2	1	1	1
0	65.0705	1	3	1	3	0	0	1	0	0	0	0	0	0	0	1	0	0	0	0	1	0	1	1	0	0	0	0	0	2	1	0	0	1	1	0	1	0	0	0	#NULL!	#NULL!	#NULL!	#NULL!	#NULL!	#NULL!	4	4	4
0	57.7906	1	2	0	0	1	1	0	1	0	0	0	0	1	0	0	0	0	0	1	2	0	1	1	0	0	0	0	1	1	1	0	0	1	0	0	1	0	1	0	1	0	0	2	1	2	3	2	1
0	24.2327	1	1	0	0	1	1	0	1	0	0	0	0	0	0	0	1	0	0	0	1	1	0	0	1	0	0	0	2	0	1	0	0	1	0	0	0	1	0	0	1	1	0	3	1	2	1	2	2
0	71.5318	2	4	0	3	0	0	1	0	0	0	0	#NULL!	1	0	0	0	0	0	0	1	0	1	1	0	0	0	0	1	0	0	0	0	0	0	0	#NULL!	0	0	0	3	3	3	3	3	3	2	2	2
0	76.1177	1	4	0	3	0	0	1	0	0	0	0	0	0	0	0	0	0	0	0	0	0	0	0	0	0	0	1	2	1	1	0	0	1	0	0	1	0	0	0	#NULL!	#NULL!	#NULL!	#NULL!	#NULL!	#NULL!	#NULL!	#NULL!	#NULL!
0	25.9357	2	1	0	4	1	1	0	1	0	0	0	#NULL!	0	0	0	0	0	0	1	1	0	0	0	0	0	1	0	0	0	0	0	0	1	0	0	0	0	0	0	0	0	0	0	0	1	2	1	0
0	83.7098	1	3	1	3	0	0	1	0	0	0	0	#NULL!	0	0	0	0	0	0	0	0	0	0	0	0	0	0	1	0	0	0	0	0	0	0	0	0	0	0	0	#NULL!	#NULL!	#NULL!	#NULL!	#NULL!	#NULL!	#NULL!	#NULL!	#NULL!
0	70.9459	1	3	1	3	0	0	1	0	0	0	0	0	0	0	0	0	0	0	1	1	0	0	0	0	0	1	0	1	0	1	0	0	0	1	1	2	1	1	1	1	1	1	1	1	1	2	2	3
0	49.1691	1	2	0	2	0	0	1	0	0	0	0	0	1	0	1	0	0	0	1	3	0	2	1	0	0	0	0	1	1	1	0	0	2	0	2	0	1	0	1	4	0	0	0	1	1	4	1	3
0	50.527	1	3	1	0	1	0	1	0	0	0	0	0	1	0	0	0	0	0	0	1	0	1	1	0	0	0	0	#NULL!	0	1	0	0	0	0	1	0	0	0	0	1	1	1	2	2	2	1	2	3
0	55.8385	1	3	1	0	1	0	1	0	0	0	0	0	1	0	1	0	0	0	1	3	0	2	1	0	0	0	0	0	0	1	0	0	1	1	0	0	0	0	0	0	0	0	0	0	0	0	0	0
0	37.1143	2	1	0	0	1	0	1	0	0	0	0	1	1	0	0	0	0	0	1	2	0	1	1	0	0	0	0	1	0	1	0	1	0	0	0	0	0	1	0	2	1	0	2	0	2	1	1	2
0	43.2882	2	1	0	2	0	0	1	0	0	0	0	0	1	0	1	0	0	0	0	2	0	2	1	0	0	0	0	1	1	1	0	0	1	0	1	1	1	1	0	3	3	2	2	2	2	3	3	3
0	32.6352	2	3	1	0	1	0	1	0	0	0	0	0	1	0	0	0	0	0	0	1	0	1	1	0	0	0	0	0	0	1	0	1	0	1	0	0	0	0	0	3	3	1	2	4	2	2	2	2
0	51.6632	1	2	0	4	1	0	1	0	0	0	0	0	0	0	0	0	0	0	0	0	0	0	0	0	0	0	1	1	1	1	1	1	1	1	1	1	1	1	1	3	2	1	4	0	1	0	0	1
0	32.3614	2	1	0	4	1	0	1	0	0	0	0	0	0	0	0	0	0	0	1	1	0	0	0	0	0	1	0	1	0	1	0	0	0	0	1	0	0	1	0	2	2	2	1	2	2	2	1	1
0	45.1882	2	3	1	0	1	0	1	0	0	0	0	#NULL!	1	0	0	0	0	0	0	1	0	1	1	0	0	0	0	0	0	0	0	0	0	0	0	0	0	0	0	2	2	3	2	2	2	2	2	2
0	62.2806	1	3	1	0	1	0	1	0	0	0	0	0	1	0	0	0	0	0	0	1	0	1	1	0	0	0	0	0	0	0	0	0	1	0	1	2	1	1	0	3	3	1	3	2	3	1	2	3
0	59.2005	2	4	0	0	1	0	1	0	0	0	0	#NULL!	0	0	0	0	0	0	1	1	0	0	0	0	0	1	0	0	0	0	0	1	0	0	0	0	0	0	0	1	1	1	1	1	3	1	1	3
0	62.0151	1	3	1	2	0	2	0	0	1	0	0	0	1	0	0	0	0	0	0	1	0	1	1	0	0	0	0	0	1	1	0	0	2	0	0	1	0	1	0	2	2	2	2	1	2	1	1	1
0	73.3854	2	3	1	3	0	0	1	0	0	0	0	0	0	0	0	0	0	0	1	1	0	0	0	0	0	1	0	0	0	#NULL!	1	0	0	1	0	0	0	0	0	#NULL!	#NULL!	#NULL!	#NULL!	#NULL!	#NULL!	0	0	0
0	74.8501	2	3	1	3	0	0	1	0	0	0	0	#NULL!	0	0	0	0	0	0	1	1	0	0	0	0	0	1	0	0	0	0	0	0	1	0	0	0	0	0	0	0	0	0	2	1	2	2	2	2
0	78.1465	2	4	0	3	0	0	1	0	0	0	0	0	0	0	0	0	0	0	0	0	0	0	0	0	0	0	1	1	0	1	0	0	0	0	0	0	0	0	0	3	2	3	2	2	1	2	2	1
0	43.7947	1	2	0	0	1	1	0	1	0	0	0	0	1	0	0	0	0	0	0	1	0	1	1	0	0	0	0	1	0	1	0	0	0	0	0	0	0	0	1	3	3	3	4	1	2	2	2	1
0	51.6222	2	3	1	0	1	0	1	0	0	0	0	#NULL!	0	0	1	0	0	0	0	1	0	1	1	0	0	0	0	0	0	0	0	0	0	0	0	#NULL!	0	0	0	1	1	1	2	1	3	1	1	1
0	46.5708	2	1	0	0	1	0	1	0	0	0	0	0	1	0	0	0	0	0	1	2	0	1	1	0	0	0	0	0	1	1	1	0	1	0	0	0	0	0	0	1	1	1	1	1	1	3	1	2
0	57.2539	1	2	0	3	0	4	0	0	0	0	1	1	1	0	0	0	0	0	0	1	0	1	1	0	0	0	0	1	1	2	0	0	1	0	0	1	1	1	0	0	0	0	0	2	2	1	2	2
0	36.5667	2	2	0	0	1	0	1	0	0	0	0	0	0	0	0	0	0	0	1	1	0	0	0	0	0	1	0	0	0	1	0	0	0	1	1	0	0	1	0	0	0	0	3	0	3	0	2	1
0	70.5818	1	3	1	3	0	0	1	0	0	0	0	#NULL!	1	0	0	0	0	0	0	1	0	1	1	0	0	0	0	0	0	0	0	0	0	0	0	1	0	0	0	3	3	3	4	1	4	3	2	4
0	62.9952	1	3	1	0	1	0	1	0	0	0	0	0	1	0	0	0	0	0	0	1	0	1	1	0	0	0	0	0	0	1	0	0	1	0	0	0	0	0	0	1	1	1	2	1	2	1	2	1
0	38.2505	2	2	0	4	1	0	1	0	0	0	0	0	1	0	1	0	0	0	0	2	0	2	1	0	0	0	0	1	0	1	0	0	1	0	0	0	0	0	0	2	3	2	1	0	1	2	3	2
0	62.1109	2	3	1	3	0	0	1	0	0	0	0	0	0	0	0	0	0	0	1	1	0	0	0	0	0	1	0	0	0	1	0	0	1	0	1	1	0	1	0	2	2	2	1	1	2	3	2	2
0	64.3778	1	3	1	3	0	0	1	0	0	0	0	#NULL!	0	0	1	0	0	0	1	2	0	1	1	0	0	0	0	0	0	0	0	0	0	0	0	0	0	0	0	2	2	2	2	2	2	1	1	1
0	59.1759	2	4	0	0	1	0	1	0	0	0	0	0	1	0	0	0	0	0	0	1	0	1	1	0	0	0	0	1	0	1	0	0	1	0	0	1	0	0	0	2	2	2	2	2	2	3	2	1
0	46.3326	2	1	0	0	1	0	1	0	0	0	0	0	0	0	1	0	0	0	0	1	0	1	1	0	0	0	0	1	0	1	0	1	0	0	0	0	1	0	1	0	0	0	0	0	0	0	2	0
0	33.7796	2	1	0	0	1	0	1	0	0	0	0	0	1	0	0	0	0	0	0	1	0	1	1	0	0	0	0	0	0	1	0	0	0	0	0	0	0	1	0	1	0	0	3	1	3	0	3	3
0	43.7317	2	3	1	0	1	0	1	0	0	0	0	0	0	0	0	0	0	0	1	1	0	0	0	0	0	1	0	1	1	1	0	0	0	0	0	1	1	0	1	2	1	1	2	1	2	2	2	3
0	70.7187	1	3	1	3	0	0	1	0	0	0	0	0	0	0	0	0	0	0	0	0	0	0	0	0	0	0	1	0	0	1	0	2	0	1	0	1	0	0	0	1	0	0	0	0	0	0	0	0
0	30.1136	2	3	1	0	1	0	1	0	0	0	0	#NULL!	1	0	0	0	0	0	0	1	0	1	1	0	0	0	0	0	0	0	0	0	0	0	0	0	0	0	0	0	0	0	2	0	3	1	2	0
0	41.1088	2	3	1	0	1	0	1	0	0	0	0	#NULL!	0	0	0	0	0	0	1	1	0	0	0	0	0	1	0	0	0	1	0	0	0	0	0	0	0	0	0	1	0	1	2	2	2	1	2	2
0	59.1321	2	3	1	4	1	4	0	0	0	0	1	1	1	0	0	0	0	0	0	1	0	1	1	0	0	0	0	1	0	2	0	0	0	2	0	1	1	0	0	1	3	1	0	3	2	2	1	1
0	37.0541	2	3	1	0	1	0	1	0	0	0	0	0	0	0	1	0	0	0	0	1	0	1	1	0	0	0	0	0	0	1	#NULL!	1	1	0	0	1	0	0	0	2	0	0	2	0	2	2	2	2
0	39.6797	1	3	1	0	1	0	1	0	0	0	0	#NULL!	1	0	0	0	0	0	0	1	0	1	1	0	0	0	0	0	0	0	0	0	1	0	0	0	0	0	0	2	1	1	3	2	3	2	2	2
0	27.0965	2	3	1	0	1	0	1	0	0	0	0	0	1	0	0	0	0	0	0	1	0	1	1	0	0	0	0	1	1	1	1	0	0	0	0	1	0	1	0	3	0	0	0	0	0	1	0	0
0	52.2464	2	1	0	0	1	0	1	0	0	0	0	0	0	1	1	0	0	0	0	2	0	2	1	0	0	0	0	1	0	1	0	0	1	0	0	0	1	1	0	0	0	0	0	0	0	1	0	1
0	67.0472	2	3	1	1	0	0	1	0	0	0	0	0	0	0	1	0	0	0	0	1	0	1	1	0	0	0	0	0	0	1	0	0	2	0	0	1	0	0	0	2	2	2	2	2	2	4	2	2
0	46.1684	2	2	0	0	1	0	1	0	0	0	0	#NULL!	1	0	0	0	0	0	0	1	0	1	1	0	0	0	0	0	0	1	0	0	0	0	0	0	0	0	0	1	1	1	2	1	2	2	1	1
0	65.8207	1	3	1	3	0	0	1	0	0	0	0	#NULL!	1	0	0	0	0	0	0	1	0	1	1	0	0	0	0	0	0	1	0	0	0	0	0	0	0	0	0	1	1	1	1	1	1	0	1	1
0	50.8036	2	3	1	0	1	0	1	0	0	0	0	0	0	0	0	0	0	1	0	1	1	0	0	1	0	0	0	1	2	1	0	0	2	0	0	1	0	0	0	3	2	4	0	0	0	4	2	2
0	53.5989	2	3	1	0	1	1	0	1	0	0	0	0	0	0	0	1	1	0	1	3	2	0	0	1	0	0	0	1	1	2	1	#NULL!	0	0	0	1	1	1	1	2	#NULL!	0	2	0	0	2	1	2
0	78.82	1	3	1	3	0	0	1	0	0	0	0	0	0	0	0	0	0	0	1	1	0	0	0	0	0	1	0	#NULL!	#NULL!	1	#NULL!	#NULL!	#NULL!	#NULL!	#NULL!	2	#NULL!	#NULL!	#NULL!	3	2	1	1	1	1	2	1	2
0	60.9227	2	3	1	3	0	0	1	0	0	0	0	#NULL!	0	0	0	0	0	0	1	1	0	0	0	0	0	1	0	0	0	0	0	0	0	0	0	0	0	0	0	0	0	0	0	0	0	1	1	1
0	54.3025	2	3	1	0	1	0	1	0	0	0	0	0	0	0	1	0	0	0	0	1	0	1	1	0	0	0	0	1	1	2	0	#NULL!	1	0	1	0	0	1	0	0	0	4	0	0	0	0	0	0
0	95.3758	1	#NULL!	#NULL!	4	1	0	1	0	0	0	0	#NULL!	1	0	0	0	0	0	0	1	0	1	1	0	0	0	0	0	0	1	0	0	0	0	0	0	0	0	#NULL!	#NULL!	#NULL!	#NULL!	#NULL!	#NULL!	#NULL!	#NULL!	#NULL!	#NULL!
0	58.5599	1	2	0	0	1	0	1	0	0	0	0	0	0	0	0	0	0	0	1	1	0	0	0	0	0	1	0	1	1	1	0	1	0	0	0	1	0	0	0	2	1	1	1	1	2	3	1	3
0	35.9562	2	2	0	0	1	0	1	0	0	0	0	0	1	0	1	0	0	0	0	2	0	2	1	0	0	0	0	1	0	1	0	0	2	0	0	1	0	1	0	2	2	2	2	2	2	3	1	1
0	65.076	1	4	0	3	0	2	0	0	1	0	0	0	0	0	0	0	0	0	1	1	0	0	0	0	0	1	0	1	1	1	0	0	2	0	0	1	1	1	0	2	2	#NULL!	2	1	2	2	3	3
0	52.5832	1	3	1	4	1	0	1	0	0	0	0	1	0	0	0	0	0	0	0	0	0	0	0	0	0	0	1	1	1	1	1	0	2	2	1	1	1	1	0	3	2	3	1	1	2	2	2	#NULL!
0	44.0849	1	1	0	0	1	1	0	1	0	0	0	#NULL!	1	1	0	0	0	0	0	2	0	2	1	0	0	0	0	0	0	0	0	0	1	0	0	0	0	0	0	0	1	0	1	0	1	1	2	1
0	58.4531	1	3	1	0	1	0	1	0	0	0	0	0	0	0	0	0	0	0	0	0	0	0	0	0	0	0	1	0	0	0	0	0	1	0	0	2	0	0	0	2	1	1	2	1	2	1	1	1
0	32.4162	1	1	0	4	1	4	0	0	0	0	1	0	0	0	0	1	0	0	0	1	1	0	0	1	0	0	0	1	1	1	0	1	1	1	0	2	1	1	1	0	0	0	1	0	1	2	1	1
0	76.794	1	3	1	3	0	0	1	0	0	0	0	0	0	0	0	0	0	0	1	1	0	0	0	0	0	1	0	0	0	1	0	0	2	0	0	1	0	0	0	2	3	1	0	0	0	3	2	2
0	41.577	2	3	1	0	1	0	1	0	0	0	0	1	1	0	0	0	0	0	1	2	0	1	1	0	0	0	0	0	0	1	0	0	0	0	1	2	0	1	0	1	0	0	1	1	1	1	0	0
0	42.8364	1	3	1	0	1	0	1	0	0	0	0	#NULL!	1	0	0	0	0	0	0	1	0	1	1	0	0	0	0	0	0	1	0	0	0	0	0	0	0	0	0	3	1	0	1	0	3	2	0	0
0	34.2094	2	2	0	0	1	0	1	0	0	0	0	0	1	0	1	0	0	0	0	2	0	2	1	0	0	0	0	1	0	1	0	1	2	1	0	0	0	1	0	3	1	1	1	1	1	2	1	1
0	63.5318	2	3	1	0	1	0	1	0	0	0	0	0	0	0	0	0	0	0	0	0	0	0	0	0	0	0	1	0	0	0	0	0	1	0	0	1	0	0	0	#NULL!	#NULL!	#NULL!	#NULL!	#NULL!	#NULL!	#NULL!	#NULL!	#NULL!
0	20.9336	1	1	0	0	1	0	1	0	0	0	0	#NULL!	0	0	0	0	0	0	0	0	0	0	0	0	0	0	1	0	0	0	0	0	0	0	0	0	0	0	0	#NULL!	#NULL!	#NULL!	#NULL!	#NULL!	#NULL!	#NULL!	#NULL!	#NULL!
0	23.0335	2	3	1	2	0	0	1	0	0	0	0	#NULL!	0	0	0	0	0	0	0	0	0	0	0	0	0	0	1	0	0	0	0	0	0	0	0	0	0	0	0	#NULL!	#NULL!	#NULL!	#NULL!	#NULL!	#NULL!	#NULL!	#NULL!	#NULL!
0	33.5633	1	3	1	0	1	0	1	0	0	0	0	0	1	0	0	0	0	0	0	1	0	1	1	0	0	0	0	1	0	1	0	0	1	1	1	0	1	0	0	4	3	2	3	2	3	1	1	3
0	62.7707	2	3	1	3	0	0	1	0	0	0	0	0	1	0	1	0	0	0	0	2	0	2	1	0	0	0	0	1	0	0	0	0	1	0	0	0	0	0	0	1	0	0	#NULL!	1	2	1	1	3
0	79.3101	2	4	0	3	0	0	1	0	0	0	0	0	1	0	0	0	0	0	1	2	0	1	1	0	0	0	0	1	1	1	0	0	1	0	#NULL!	0	1	1	0	4	3	3	1	3	2	#NULL!	#NULL!	#NULL!
0	22.0643	2	1	0	0	1	0	1	0	0	0	0	0	1	0	0	0	0	0	0	1	0	1	1	0	0	0	0	0	0	0	1	0	1	0	1	1	0	0	0	1	2	1	3	1	3	1	1	1
0	78.1821	1	3	1	3	0	1	0	1	0	0	0	0	0	0	1	0	0	0	0	1	0	1	1	0	0	0	0	1	1	1	0	0	2	1	1	2	1	1	0	2	1	1	0	2	2	1	3	3
0	72.3696	2	3	1	3	0	0	1	0	0	0	0	0	1	0	0	0	0	0	0	1	0	1	1	0	0	0	0	0	0	0	0	0	1	0	0	1	0	0	0	3	3	3	3	2	2	2	2	2
0	73.2895	2	1	0	#NULL!	#NULL!	0	1	0	0	0	0	#NULL!	0	0	0	0	0	0	1	1	0	0	0	0	0	1	0	0	0	0	0	0	#NULL!	0	0	0	0	#NULL!	1	4	4	4	4	4	4	4	4	4
0	61.2101	2	3	1	0	1	0	1	0	0	0	0	0	0	0	0	0	0	0	0	0	0	0	0	0	0	0	1	0	0	0	0	0	1	0	0	1	0	0	0	2	3	4	4	2	2	2	1	2
0	25.5222	2	1	0	0	1	0	1	0	0	0	0	0	1	0	0	0	0	0	0	1	0	1	1	0	0	0	0	2	1	1	0	0	1	0	0	0	2	1	1	0	1	0	2	1	0	1	2	1
0	66.2122	2	3	1	3	0	0	1	0	0	0	0	0	1	0	1	0	0	0	0	2	0	2	1	0	0	0	0	0	0	0	0	0	1	0	0	1	0	0	0	0	0	0	2	0	3	2	2	2
0	39.6441	1	2	0	0	1	0	1	0	0	0	0	0	0	0	1	0	0	0	0	1	0	1	1	0	0	0	0	0	1	1	0	0	1	1	0	1	0	1	0	1	1	3	1	1	2	2	1	1
0	63.7426	2	2	0	0	1	1	0	1	0	0	0	0	0	0	1	0	0	0	0	1	0	1	1	0	0	0	0	0	0	0	1	0	0	0	0	1	0	0	0	3	2	2	#NULL!	1	1	3	1	3
0	48.4819	2	3	1	0	1	1	0	1	0	0	0	#NULL!	1	0	0	0	0	0	0	1	0	1	1	0	0	0	0	0	0	0	0	0	1	0	0	0	0	0	0	2	3	2	2	3	2	2	1	2
0	29.1116	2	3	1	0	1	0	1	0	0	0	0	#NULL!	1	0	1	0	0	0	0	2	0	2	1	0	0	0	0	0	0	0	0	0	0	0	0	0	0	0	0	1	1	1	2	0	1	1	2	1
0	52.4928	2	1	0	0	1	0	1	0	0	0	0	0	1	0	1	0	0	0	0	2	0	2	1	0	0	0	0	1	1	2	0	1	1	0	0	0	0	1	1	2	0	0	0	0	0	0	2	3
0	60.2628	2	4	0	0	1	0	1	0	0	0	0	0	1	0	1	0	0	0	0	2	0	2	1	0	0	0	0	0	1	2	0	0	1	1	0	1	0	1	0	2	2	2	2	2	2	2	2	2
0	56.0411	2	1	0	4	1	0	1	0	0	0	0	#NULL!	0	0	0	0	0	0	0	0	0	0	0	0	0	0	1	0	0	0	0	0	0	0	0	0	0	0	0	3	3	3	#NULL!	#NULL!	#NULL!	#NULL!	#NULL!	#NULL!
0	32.1834	2	1	0	0	1	1	0	1	0	0	0	#NULL!	0	0	0	0	0	0	1	1	0	0	0	0	0	1	0	0	0	1	0	0	0	0	0	0	0	0	0	1	1	0	1	0	1	2	1	2
0	81.588	2	4	0	3	0	0	1	0	0	0	0	0	1	0	0	0	0	0	1	2	0	1	1	0	0	0	0	0	0	1	0	0	1	1	0	#NULL!	0	1	#NULL!	1	1	1	1	2	2	2	2	2
0	21.8617	1	1	0	0	1	0	1	0	0	0	0	#NULL!	1	0	1	0	0	0	0	2	0	2	1	0	0	0	0	0	0	0	0	0	0	0	2	0	0	0	0	0	3	0	2	0	3	0	2	0
0	40.9473	1	3	1	0	1	0	1	0	0	0	0	0	1	0	1	0	0	0	0	2	0	2	1	0	0	0	0	0	0	1	0	1	0	0	0	1	0	0	0	1	1	1	1	1	1	2	0	2
0	85.4949	1	4	0	3	0	0	1	0	0	0	0	0	0	0	0	0	0	0	1	1	0	0	0	0	0	1	0	#NULL!	#NULL!	#NULL!	#NULL!	#NULL!	2	1	0	0	0	1	1	1	1	0	2	1	2	3	#NULL!	2
0	70.193	2	3	1	3	0	0	1	0	0	0	0	#NULL!	0	0	0	0	0	0	0	0	0	0	0	0	0	0	1	0	0	0	0	0	0	0	0	0	0	0	0	#NULL!	#NULL!	#NULL!	#NULL!	#NULL!	#NULL!	#NULL!	#NULL!	#NULL!
0	34.3491	1	3	1	0	1	0	1	0	0	0	0	#NULL!	0	0	0	0	0	0	1	1	0	0	0	0	0	1	0	1	0	0	0	0	0	0	0	0	0	0	0	1	0	0	2	0	0	1	1	2
0	37.4456	2	1	0	0	1	0	1	0	0	0	0	0	1	0	1	0	0	0	0	2	0	2	1	0	0	0	0	0	0	1	0	1	1	1	1	0	1	1	0	1	1	1	2	1	2	2	1	2
0	53.1362	2	3	1	0	1	0	1	0	0	0	0	1	1	0	0	0	0	0	0	1	0	1	1	0	0	0	0	1	0	2	0	0	2	1	1	1	0	1	0	3	1	4	2	0	1	1	2	1
0	59.5756	2	3	1	0	1	3	0	0	0	1	0	1	1	0	1	1	1	0	0	4	2	2	0	0	1	0	0	1	1	1	0	0	0	1	0	1	0	0	0	1	1	1	1	2	2	1	1	1
0	40.2053	1	3	1	0	1	4	0	0	0	0	1	0	0	0	0	1	0	1	0	2	2	0	0	1	0	0	0	1	1	1	0	0	0	1	0	0	1	1	0	1	1	0	1	0	1	1	0	1
0	55.165	2	1	0	0	1	0	1	0	0	0	0	0	1	0	0	0	0	0	0	1	0	1	1	0	0	0	0	1	1	0	0	0	1	0	0	2	1	1	0	3	1	3	1	1	1	1	1	2
0	54.5216	1	3	1	4	1	0	1	0	0	0	0	0	1	0	1	0	0	0	0	2	0	2	1	0	0	0	0	0	0	0	0	0	0	1	0	1	0	1	0	#NULL!	#NULL!	#NULL!	#NULL!	#NULL!	#NULL!	#NULL!	#NULL!	#NULL!
0	85.8481	2	2	0	3	0	0	1	0	0	0	0	0	0	0	0	0	0	0	1	1	0	0	0	0	0	1	0	1	0	0	0	0	1	0	0	#NULL!	1	0	0	1	1	0	1	2	2	2	2	2
0	46.8912	2	3	1	0	1	1	0	1	0	0	0	0	1	0	0	0	0	0	1	2	0	1	1	0	0	0	0	0	0	0	0	1	1	0	0	0	0	0	0	1	0	0	2	0	3	1	0	0
0	46.9514	1	2	0	0	1	0	1	0	0	0	0	1	1	0	1	0	0	0	0	2	0	2	1	0	0	0	0	1	1	2	0	0	2	0	0	0	1	0	0	1	0	0	0	0	2	0	0	0
0	56.2628	1	1	0	0	1	0	1	0	0	0	0	#NULL!	0	0	0	0	0	0	1	1	0	0	0	0	0	1	0	0	0	1	0	0	0	0	0	0	0	0	0	3	1	2	2	1	2	1	3	3
0	70.0808	2	3	1	3	0	0	1	0	0	0	0	0	0	0	0	0	0	0	1	1	0	0	0	0	0	1	0	0	0	1	0	0	1	0	0	0	1	1	1	0	0	1	1	0	0	2	1	3
0	75.1376	2	4	0	3	0	0	1	0	0	0	0	0	0	0	0	0	0	0	0	0	0	0	0	0	0	0	1	0	0	0	0	0	1	0	0	1	0	0	0	#NULL!	#NULL!	#NULL!	#NULL!	#NULL!	#NULL!	2	3	1
0	61.9904	1	3	1	0	1	0	1	0	0	0	0	#NULL!	1	0	0	0	0	0	0	1	0	1	1	0	0	0	0	0	0	0	0	1	0	0	0	0	0	0	0	2	1	2	1	2	3	3	2	2
0	70.6968	2	3	1	3	0	0	1	0	0	0	0	#NULL!	0	0	0	0	0	0	1	1	0	0	0	0	0	1	0	0	0	0	0	0	0	0	0	0	0	0	0	0	0	0	0	0	0	0	#NULL!	0
0	62.4367	1	3	1	0	1	1	0	1	0	0	0	#NULL!	1	0	0	0	0	0	1	2	0	1	1	0	0	0	0	0	0	0	0	0	1	0	0	0	0	0	0	2	1	1	2	1	3	1	1	3
0	71.0993	1	3	1	3	0	0	1	0	0	0	0	#NULL!	0	0	0	0	0	0	1	1	0	0	0	0	0	1	0	0	0	0	0	0	0	0	0	0	0	0	0	2	2	2	2	2	2	1	2	2
0	39.9535	2	3	1	0	1	0	1	0	0	0	0	1	1	1	1	0	0	0	0	3	0	3	1	0	0	0	0	1	1	1	0	0	2	0	0	0	0	1	0	0	0	0	0	0	3	0	0	0
0	69.8179	2	1	0	3	0	0	1	0	0	0	0	1	1	0	0	0	0	0	0	1	0	1	1	0	0	0	0	0	0	1	0	1	1	0	0	0	0	1	0	0	0	0	0	0	3	3	3	4
0	47.9206	1	1	0	0	1	0	1	0	0	0	0	#NULL!	1	0	0	0	0	0	0	1	0	1	1	0	0	0	0	0	0	1	0	0	0	0	0	0	0	0	0	4	1	0	1	1	1	3	1	1
0	61.4483	2	3	1	2	0	0	1	0	0	0	0	0	1	0	0	0	0	0	1	2	0	1	1	0	0	0	0	0	0	1	0	0	1	0	1	0	1	1	0	2	1	1	2	1	2	1	2	3
0	28.9555	2	1	0	4	1	1	0	1	0	0	0	0	1	0	1	0	0	0	0	2	0	2	1	0	0	0	0	0	0	1	0	1	1	0	2	0	0	0	0	2	2	3	3	2	2	1	2	1
0	47.6058	2	3	1	0	1	0	1	0	0	0	0	0	1	0	0	0	0	0	0	1	0	1	1	0	0	0	0	1	0	0	0	0	1	0	0	0	0	0	0	2	2	2	1	1	3	2	1	2
0	88.345	2	4	0	3	0	1	0	1	0	0	0	0	1	0	1	0	0	0	0	2	0	2	1	0	0	0	0	0	0	1	2	0	1	1	0	0	0	0	0	2	1	2	2	2	2	2	2	4
0	44.3532	2	1	0	0	1	0	1	0	0	0	0	0	1	0	0	0	0	0	0	1	0	1	1	0	0	0	0	0	1	1	0	1	0	0	0	1	0	0	0	2	3	2	2	1	2	2	2	2
0	57.7248	2	3	1	0	1	0	1	0	0	0	0	0	1	1	1	0	0	0	0	3	0	3	1	0	0	0	0	1	1	0	0	0	2	0	1	0	0	1	0	1	1	1	0	2	0	2	0	3
0	35.2882	1	3	1	0	1	0	1	0	0	0	0	0	1	0	1	0	0	0	0	2	0	2	1	0	0	0	0	0	1	0	0	0	1	0	0	0	0	1	0	2	1	1	1	1	2	2	1	2
0	60.7529	1	4	0	0	1	0	1	0	0	0	0	0	1	0	1	0	0	0	0	2	0	2	1	0	0	0	0	0	1	1	0	0	0	0	0	1	1	0	0	2	0	1	0	0	2	2	2	1
0	47.1485	2	3	1	0	1	3	0	0	0	1	0	1	0	0	1	0	0	0	0	1	0	1	1	0	0	0	0	1	0	1	0	0	1	1	1	1	0	1	0	0	0	0	0	1	1	1	0	1
0	24.961	2	1	0	0	1	0	1	0	0	0	0	#NULL!	1	0	0	0	0	0	0	1	0	1	1	0	0	0	0	0	0	0	0	0	0	0	0	0	0	0	0	1	1	1	2	1	2	2	2	3
0	34.486	2	3	1	0	1	0	1	0	0	0	0	0	0	0	0	0	0	0	1	1	0	0	0	0	0	1	0	0	0	1	0	1	0	0	0	0	0	0	0	1	1	1	2	1	2	0	1	1
0	57.588	2	3	1	0	1	0	1	0	0	0	0	#NULL!	0	0	1	0	0	0	0	1	0	1	1	0	0	0	0	0	0	0	0	0	0	0	0	0	0	0	0	2	2	#NULL!	3	3	3	2	3	3
0	68.5886	2	4	0	3	0	0	1	0	0	0	0	1	0	1	0	0	0	0	1	2	0	1	1	0	0	0	0	0	0	1	0	1	2	0	1	0	0	1	0	0	0	2	2	0	2	2	2	2
0	71.3183	1	1	0	3	0	0	1	0	0	0	0	0	0	0	0	0	0	0	0	0	0	0	0	0	0	0	1	1	1	1	0	0	2	1	0	2	0	0	0	#NULL!	#NULL!	#NULL!	#NULL!	#NULL!	#NULL!	#NULL!	#NULL!	#NULL!
0	64.6379	2	3	1	3	0	0	1	0	0	0	0	0	1	0	0	0	0	0	0	1	0	1	1	0	0	0	0	1	0	1	0	0	2	0	0	1	0	0	0	2	2	2	2	2	2	#NULL!	#NULL!	#NULL!
0	49.9138	1	3	1	0	1	0	1	0	0	0	0	0	1	0	1	0	0	0	0	2	0	2	1	0	0	0	0	0	0	1	0	0	1	0	0	0	0	0	0	2	2	2	2	2	2	1	2	2
0	67.8083	1	3	1	3	0	0	1	0	0	0	0	0	0	0	0	0	0	0	1	1	0	0	0	0	0	1	0	0	0	0	0	0	1	0	0	1	0	0	0	1	2	1	1	0	1	2	2	1
0	85.525	2	#NULL!	#NULL!	3	0	0	1	0	0	0	0	#NULL!	1	0	1	0	0	0	0	2	0	2	1	0	0	0	0	0	0	0	0	0	0	0	0	#NULL!	0	0	0	#NULL!	#NULL!	#NULL!	#NULL!	#NULL!	#NULL!	#NULL!	#NULL!	#NULL!
0	49.2649	2	3	1	0	1	0	1	0	0	0	0	0	0	0	0	0	0	0	1	1	0	0	0	0	0	1	0	1	0	1	0	1	#NULL!	1	1	1	1	1	#NULL!	0	0	2	3	0	2	0	0	0
0	68.5421	2	4	0	3	0	0	1	0	0	0	0	0	0	0	0	0	0	0	1	1	0	0	0	0	0	1	0	1	0	1	0	0	0	0	0	0	0	0	0	0	0	0	1	0	2	2	2	1
0	70.6886	2	#NULL!	#NULL!	3	0	3	0	0	0	1	0	0	1	1	1	0	1	0	0	4	1	3	0	0	1	0	0	1	0	1	1	0	2	1	1	0	0	0	#NULL!	0	0	0	0	0	0	1	1	1
0	22.5024	2	1	0	0	1	1	0	1	0	0	0	1	1	0	1	0	0	0	0	2	0	2	1	0	0	0	0	1	0	1	0	1	0	1	0	0	1	0	0	2	0	1	2	1	1	3	3	1
0	24.5969	2	1	0	0	1	0	1	0	0	0	0	1	1	0	0	0	0	0	0	1	0	1	1	0	0	0	0	1	1	1	0	0	0	1	0	1	1	0	0	1	1	1	1	1	1	1	1	1
0	65.4045	2	4	0	3	0	0	1	0	0	0	0	#NULL!	0	0	1	0	0	0	0	1	0	1	1	0	0	0	0	0	0	0	0	0	0	0	0	#NULL!	0	0	0	2	2	2	2	2	2	2	2	2
0	73.7221	2	3	1	3	0	1	0	1	0	0	0	1	0	0	0	0	1	0	0	1	1	0	0	1	0	0	0	2	1	2	0	0	0	0	0	1	1	1	0	#NULL!	#NULL!	#NULL!	#NULL!	#NULL!	#NULL!	4	#NULL!	#NULL!
0	41.6263	2	1	0	0	1	1	0	1	0	0	0	0	0	0	0	0	0	0	1	1	0	0	0	0	0	1	0	1	0	1	1	0	0	0	0	#NULL!	1	1	1	2	0	0	2	0	2	2	2	2
0	68.9035	2	3	1	3	0	0	1	0	0	0	0	0	1	1	1	0	0	0	0	3	0	3	1	0	0	0	0	1	0	0	0	0	1	0	1	0	1	0	0	#NULL!	#NULL!	#NULL!	#NULL!	#NULL!	#NULL!	#NULL!	#NULL!	#NULL!
0	72.2464	1	3	1	3	0	2	0	0	1	0	0	#NULL!	0	0	0	0	0	0	1	1	0	0	0	0	0	1	0	0	0	0	0	0	0	0	0	2	0	0	0	#NULL!	#NULL!	#NULL!	#NULL!	#NULL!	#NULL!	#NULL!	#NULL!	#NULL!
0	53.7687	2	1	0	3	0	4	0	0	0	0	1	1	0	0	0	0	0	0	0	0	0	0	0	0	0	0	1	1	1	1	0	1	1	1	0	2	1	1	1	2	0	0	0	0	0	0	0	2
0	52.3149	2	2	0	0	1	0	1	0	0	0	0	0	0	0	0	0	0	0	1	1	0	0	0	0	0	1	0	1	0	1	0	0	0	0	2	#NULL!	1	0	0	3	0	2	3	0	3	1	3	4
0	22.1027	1	1	0	4	1	0	1	0	0	0	0	0	1	0	1	0	0	0	0	2	0	2	1	0	0	0	0	1	1	1	0	0	1	1	0	0	1	1	0	1	2	0	1	0	0	1	2	2
0	76.7091	2	4	0	3	0	0	1	0	0	0	0	0	0	0	0	0	0	0	1	1	0	0	0	0	0	1	0	1	1	1	1	#NULL!	#NULL!	1	0	0	1	1	0	#NULL!	#NULL!	#NULL!	#NULL!	#NULL!	#NULL!	#NULL!	#NULL!	#NULL!
0	50.8994	2	3	1	0	1	0	1	0	0	0	0	0	0	0	0	0	0	0	1	1	0	0	0	0	0	1	0	1	0	1	0	0	1	0	0	1	1	1	0	0	0	0	0	0	4	2	0	0
0	45.744	1	3	1	0	1	0	1	0	0	0	0	#NULL!	0	0	0	0	0	0	1	1	0	0	0	0	0	1	0	0	0	0	0	0	0	0	0	0	0	0	0	1	0	2	3	0	4	1	2	1
0	91.0089	2	2	0	3	0	4	0	0	0	0	1	0	0	0	0	0	0	0	0	0	0	0	0	0	0	0	1	0	#NULL!	1	0	0	2	0	0	0	0	1	0	1	2	1	4	2	4	4	4	4
0	78.2122	2	3	1	3	0	4	0	0	0	0	1	1	1	1	1	0	0	0	0	3	0	3	1	0	0	0	0	1	1	1	0	0	2	1	1	0	1	0	0	2	2	2	2	2	2	3	2	1
0	81.8234	2	3	1	3	0	0	1	0	0	0	0	0	0	0	0	0	0	0	1	1	0	0	0	0	0	1	0	1	1	2	0	0	1	0	0	#NULL!	0	0	0	3	1	0	0	0	0	1	0	2
0	53.0486	1	3	1	0	1	0	1	0	0	0	0	0	1	0	0	0	0	0	0	1	0	1	1	0	0	0	0	1	1	1	0	#NULL!	1	0	1	1	0	0	0	2	2	2	2	2	2	2	2	2
0	64.4682	1	1	0	3	0	0	1	0	0	0	0	0	0	0	0	0	0	0	1	1	0	0	0	0	0	1	0	1	0	0	0	1	1	0	0	1	0	1	1	2	1	1	1	1	1	2	1	1
0	62.1985	2	3	1	0	1	0	1	0	0	0	0	0	0	0	0	0	0	0	1	1	0	0	0	0	0	1	0	0	0	0	0	1	1	0	0	1	0	0	0	1	0	0	0	0	4	2	1	4
0	#NULL!	2	1	0	4	1	0	1	0	0	0	0	#NULL!	1	0	0	0	0	0	0	1	0	1	1	0	0	0	0	0	0	1	0	0	0	0	0	0	0	0	0	3	3	3	1	1	1	1	2	1
0	48.3997	1	1	0	0	1	0	1	0	0	0	0	#NULL!	1	0	0	0	0	0	0	1	0	1	1	0	0	0	0	0	0	0	0	0	2	0	0	0	0	0	0	4	2	2	2	2	2	2	2	2
0	49.1554	1	3	1	0	1	0	1	0	0	0	0	0	1	0	0	0	0	0	0	1	0	1	1	0	0	0	0	0	0	1	0	0	1	0	0	0	0	0	0	1	0	0	1	0	0	0	0	0
0	58.3573	2	3	1	0	1	1	0	1	0	0	0	0	0	0	0	0	0	0	1	1	0	0	0	0	0	1	0	1	0	0	1	0	0	0	1	0	0	1	1	1	1	1	1	1	1	1	1	1
0	50.2861	2	2	0	0	1	3	0	0	0	1	0	1	1	0	0	0	0	1	0	2	1	1	0	0	1	0	0	1	1	1	1	0	1	1	2	2	1	1	0	0	0	0	0	0	0	2	0	0
0	70.8884	2	3	1	3	0	0	1	0	0	0	0	#NULL!	0	0	0	0	0	0	1	1	0	0	0	0	0	1	0	0	0	0	0	0	0	0	0	0	0	0	0	3	0	0	0	0	0	0	0	0
0	68.3039	1	3	1	3	0	0	1	0	0	0	0	#NULL!	1	0	0	0	0	0	0	1	0	1	1	0	0	0	0	0	0	0	0	0	0	0	0	0	0	0	0	3	1	4	1	1	3	1	1	3
0	59.2553	1	3	1	0	1	0	1	0	0	0	0	#NULL!	0	0	0	0	0	0	0	0	0	0	0	0	0	0	1	0	0	1	0	0	0	0	0	0	0	0	0	#NULL!	#NULL!	#NULL!	#NULL!	#NULL!	#NULL!	#NULL!	#NULL!	#NULL!
0	77.9932	2	3	1	3	0	0	1	0	0	0	0	0	0	0	0	0	0	0	0	0	0	0	0	0	0	0	1	0	1	0	0	0	1	0	0	#NULL!	1	0	0	3	2	2	2	1	2	1	3	3
0	65.0157	1	3	1	3	0	0	1	0	0	0	0	#NULL!	0	0	0	0	0	0	1	1	0	0	0	0	0	1	0	0	0	0	0	0	0	0	0	0	0	0	0	3	1	1	1	0	1	3	2	3
0	50.5873	2	3	1	1	0	0	1	0	0	0	0	#NULL!	1	0	1	0	0	0	0	2	0	2	1	0	0	0	0	0	0	0	0	0	0	0	0	0	0	0	0	3	0	0	1	0	0	2	1	0
0	31.1951	2	3	1	0	1	1	0	1	0	0	0	0	1	0	0	0	0	0	0	1	0	1	1	0	0	0	0	0	0	1	0	1	0	0	0	0	0	0	0	0	0	0	2	0	2	1	0	2
0	41.0267	2	3	1	0	1	0	1	0	0	0	0	0	1	0	0	0	0	0	0	1	0	1	1	0	0	0	0	0	0	1	0	0	1	0	0	0	0	0	0	2	0	0	2	1	2	2	2	2
0	49.5578	2	1	0	0	1	0	1	0	0	0	0	0	0	0	1	0	0	0	0	1	0	1	1	0	0	0	0	1	1	1	0	0	2	0	0	1	1	1	1	#NULL!	#NULL!	#NULL!	#NULL!	#NULL!	#NULL!	#NULL!	#NULL!	#NULL!
0	53.2293	2	2	0	0	1	0	1	0	0	0	0	0	0	0	1	0	0	0	0	1	0	1	1	0	0	0	0	1	0	1	0	0	0	0	0	0	0	0	0	1	1	1	1	1	2	2	2	1
0	22.5544	2	1	0	4	1	0	1	0	0	0	0	0	0	0	0	0	0	0	1	1	0	0	0	0	0	1	0	0	0	1	0	0	0	0	0	0	0	1	0	1	0	0	1	0	1	0	2	2
0	59.0116	1	2	0	4	1	0	1	0	0	0	0	#NULL!	1	0	0	0	0	0	0	1	0	1	1	0	0	0	0	0	0	0	0	0	0	0	0	0	0	1	0	1	1	1	1	3	3	1	1	1
0	71.1595	2	4	0	3	0	2	0	0	1	0	0	0	1	1	0	0	0	0	0	2	0	2	1	0	0	0	0	0	1	1	0	0	1	1	2	#NULL!	#NULL!	#NULL!	0	2	2	1	0	0	0	1	0	1
0	68.7556	1	3	1	3	0	0	1	0	0	0	0	0	1	0	0	0	0	0	0	1	0	1	1	0	0	0	0	0	0	0	2	0	0	0	0	1	0	0	0	#NULL!	#NULL!	#NULL!	#NULL!	#NULL!	#NULL!	#NULL!	#NULL!	#NULL!
0	50.538	2	3	1	0	1	0	1	0	0	0	0	0	0	0	0	0	0	0	1	1	0	0	0	0	0	1	0	1	0	1	0	0	0	0	0	0	0	0	0	1	0	4	3	1	2	2	2	2
0	84.4162	2	4	0	3	0	0	1	0	0	0	0	0	1	1	1	0	0	0	0	3	0	3	1	0	0	0	0	1	1	2	0	0	2	0	0	0	0	0	1	1	1	1	1	1	1	2	#NULL!	2
0	79.6085	1	3	1	3	0	1	0	1	0	0	0	#NULL!	0	0	0	0	0	0	0	0	0	0	0	0	0	0	1	0	0	0	0	0	0	0	0	0	0	0	1	#NULL!	#NULL!	#NULL!	#NULL!	#NULL!	#NULL!	#NULL!	#NULL!	#NULL!
0	74.8747	1	3	1	3	0	0	1	0	0	0	0	0	1	0	0	0	0	0	0	1	0	1	1	0	0	0	0	0	0	0	0	0	1	0	0	1	0	0	0	2	1	1	2	2	#NULL!	3	2	4
0	39.666	1	3	1	0	1	0	1	0	0	0	0	#NULL!	0	0	1	0	0	0	0	1	0	1	1	0	0	0	0	0	0	0	0	0	0	0	0	0	0	0	0	1	1	1	1	1	1	1	1	1
0	44.9856	2	3	1	0	1	1	0	1	0	0	0	0	1	0	0	0	0	0	1	2	0	1	1	0	0	0	0	1	0	1	0	1	2	0	1	0	0	0	0	2	2	0	2	0	2	1	2	2
0	51.4743	1	3	1	0	1	0	1	0	0	0	0	0	1	0	0	0	0	0	1	2	0	1	1	0	0	0	0	1	0	2	0	1	2	1	1	0	0	0	0	2	1	1	2	1	2	2	2	3
0	86.1246	1	3	1	3	0	0	1	0	0	0	0	0	0	0	0	0	0	0	0	0	0	0	0	0	0	0	1	1	2	1	0	#NULL!	1	0	1	0	0	1	0	#NULL!	#NULL!	#NULL!	#NULL!	#NULL!	#NULL!	#NULL!	#NULL!	#NULL!
0	42.6612	1	1	0	0	1	0	1	0	0	0	0	0	0	0	0	0	0	0	1	1	0	0	0	0	0	1	0	1	1	1	0	1	1	0	0	1	1	1	1	1	1	4	1	0	2	1	1	1
0	26.5188	2	3	1	0	1	0	1	0	0	0	0	0	1	0	0	0	0	0	0	1	0	1	1	0	0	0	0	1	0	1	0	0	1	0	0	0	1	1	0	2	0	0	0	0	0	2	1	2
0	39.4031	1	2	0	0	1	0	1	0	0	0	0	0	1	0	1	0	0	0	0	2	0	2	1	0	0	0	0	0	0	1	0	0	0	1	1	1	0	1	0	2	1	1	1	1	1	2	1	2
0	75.165	1	3	1	3	0	0	1	0	0	0	0	#NULL!	0	0	0	0	0	0	1	1	0	0	0	0	0	1	0	0	0	0	0	1	0	0	0	0	0	0	0	#NULL!	#NULL!	#NULL!	#NULL!	#NULL!	#NULL!	#NULL!	#NULL!	#NULL!
0	61.462	1	3	1	#NULL!	#NULL!	1	0	1	0	0	0	#NULL!	1	0	0	0	0	0	0	1	0	1	1	0	0	0	0	0	0	0	0	0	0	0	0	0	0	0	0	3	1	4	2	0	2	1	1	1
0	47.4661	1	2	0	0	1	0	1	0	0	0	0	0	0	0	0	0	0	0	1	1	0	0	0	0	0	1	0	1	1	0	0	0	0	0	1	0	1	1	0	1	0	0	0	2	3	1	2	1
0	25.2649	1	1	0	0	1	0	1	0	0	0	0	0	1	0	0	0	0	0	0	1	0	1	1	0	0	0	0	1	0	1	0	0	1	0	0	0	0	0	0	0	0	0	0	0	0	2	0	0
0	74.1629	2	3	1	1	0	3	0	0	0	1	0	1	0	1	1	1	0	0	0	3	1	2	0	0	1	0	0	1	1	1	1	0	1	1	0	1	1	1	0	0	1	0	0	0	0	2	2	3
0	59.4141	1	3	1	0	1	0	1	0	0	0	0	0	1	0	1	0	0	0	0	2	0	2	1	0	0	0	0	1	0	0	0	0	1	0	0	0	0	0	0	1	1	1	3	1	3	1	2	3
0	67.499	2	3	1	3	0	0	1	0	0	0	0	0	0	0	0	0	0	0	1	1	0	0	0	0	0	1	0	0	0	0	0	0	1	0	0	1	0	1	0	1	1	1	1	1	1	1	1	2
0	64.1506	2	3	1	3	0	4	0	0	0	0	1	0	0	0	0	0	0	0	1	1	0	0	0	0	0	1	0	1	0	0	0	0	0	0	0	#NULL!	1	0	0	1	0	0	0	0	2	1	0	0
0	50.6995	2	1	0	0	1	0	1	0	0	0	0	0	0	0	0	0	0	0	1	1	0	0	0	0	0	1	0	0	0	1	0	0	1	0	0	1	0	0	0	2	2	2	1	0	1	2	1	1
0	67.6824	2	3	1	3	0	0	1	0	0	0	0	#NULL!	0	0	0	0	0	0	1	1	0	0	0	0	0	1	0	0	0	0	0	0	0	0	0	0	0	0	0	2	2	2	2	2	2	2	2	2
0	64.5613	2	3	1	3	0	0	1	0	0	0	0	#NULL!	0	0	0	0	0	0	1	1	0	0	0	0	0	1	0	0	0	0	0	0	1	0	0	0	0	0	0	2	2	2	2	2	2	1	2	2
0	46.4312	2	3	1	0	1	0	1	0	0	0	0	0	1	0	0	0	0	0	0	1	0	1	1	0	0	0	0	0	0	1	0	0	1	0	0	0	0	0	0	2	1	1	0	1	1	3	1	2
0	55.3867	2	3	1	0	1	0	1	0	0	0	0	#NULL!	0	0	0	0	0	0	1	1	0	0	0	0	0	1	0	0	0	0	0	0	1	0	0	0	0	0	0	0	0	0	0	0	0	1	#NULL!	#NULL!
0	56.9062	2	3	1	0	1	0	1	0	0	0	0	0	1	0	1	0	0	0	0	2	0	2	1	0	0	0	0	0	0	1	0	0	1	0	0	0	0	0	0	0	0	0	0	#NULL!	0	#NULL!	#NULL!	#NULL!
0	51.9261	2	3	1	0	1	0	1	0	0	0	0	#NULL!	0	0	1	0	0	0	0	1	0	1	1	0	0	0	0	0	0	0	0	0	1	0	0	0	0	0	0	2	2	2	4	0	3	1	2	1
0	74.1793	1	3	1	#NULL!	#NULL!	0	1	0	0	0	0	#NULL!	1	1	1	1	1	1	1	7	3	3	0	0	1	0	0	0	0	0	0	0	#NULL!	0	0	0	0	0	0	2	#NULL!	1	1	1	1	2	2	3
0	54.2341	2	4	0	0	1	0	1	0	0	0	0	0	1	0	0	0	0	0	0	1	0	1	1	0	0	0	0	0	0	1	0	0	1	0	1	0	0	1	0	1	0	0	0	0	0	2	2	3
0	48.4627	2	3	1	3	0	1	0	1	0	0	0	0	1	0	0	0	0	0	0	1	0	1	1	0	0	0	0	1	1	1	0	1	1	1	0	1	1	2	1	1	1	1	1	1	1	1	1	1
0	72.8789	2	4	0	3	0	0	1	0	0	0	0	0	1	0	1	0	0	0	0	2	0	2	1	0	0	0	0	1	1	1	0	0	1	#NULL!	#NULL!	#NULL!	#NULL!	0	0	2	1	3	2	2	2	2	3	3
0	48.5996	1	1	0	0	1	0	1	0	0	0	0	0	0	0	0	0	0	0	1	1	0	0	0	0	0	1	0	0	0	0	0	1	1	0	0	0	0	0	0	1	1	1	1	1	1	1	1	1
0	25.1828	1	1	0	4	1	0	1	0	0	0	0	0	1	0	0	0	0	0	0	1	0	1	1	0	0	0	0	1	0	1	0	0	1	0	0	1	0	1	0	2	1	1	3	1	3	2	1	1
0	23.2197	2	1	0	1	0	0	1	0	0	0	0	0	1	0	1	0	0	0	0	2	0	2	1	0	0	0	0	0	1	0	1	0	1	0	0	0	0	1	0	4	3	4	3	3	3	2	2	2
0	54.59	2	2	0	0	1	0	1	0	0	0	0	0	1	0	1	0	0	0	0	2	0	2	1	0	0	0	0	1	0	1	0	1	1	0	1	2	0	0	0	1	0	1	2	0	2	0	1	2
0	69.7248	2	2	0	3	0	2	0	0	1	0	0	1	1	0	0	0	0	0	0	1	0	1	1	0	0	0	0	1	1	1	0	0	1	1	0	1	0	1	0	1	1	1	2	1	2	1	2	3
0	60.8433	1	3	1	3	0	0	1	0	0	0	0	#NULL!	1	0	1	0	0	0	0	2	0	2	1	0	0	0	0	0	0	0	0	0	0	0	0	0	0	0	0	#NULL!	#NULL!	#NULL!	#NULL!	#NULL!	#NULL!	#NULL!	#NULL!	#NULL!
0	51.4825	2	3	1	1	0	0	1	0	0	0	0	#NULL!	1	0	0	0	0	0	0	1	0	1	1	0	0	0	0	0	0	0	0	0	0	0	0	0	0	0	0	1	0	0	0	0	2	0	1	0
0	23.1348	1	3	1	0	1	0	1	0	0	0	0	0	1	0	0	0	0	0	0	1	0	1	1	0	0	0	0	1	0	1	0	0	0	0	0	0	0	1	0	4	2	2	3	3	3	2	2	3
0	63.1431	2	3	1	3	0	0	1	0	0	0	0	#NULL!	0	0	0	0	0	0	1	1	0	0	0	0	0	1	0	0	0	0	0	0	0	0	0	0	0	0	0	2	1	1	1	1	1	1	2	2
0	21.6153	1	1	0	4	1	0	1	0	0	0	0	0	1	0	0	0	0	0	1	2	0	1	1	0	0	0	0	0	0	1	0	0	1	0	0	0	0	0	0	2	2	0	1	0	2	0	0	1
0	78.7023	1	4	0	3	0	0	1	0	0	0	0	0	0	1	0	0	0	0	1	2	0	1	1	0	0	0	0	1	1	1	0	1	2	1	1	0	1	1	0	#NULL!	#NULL!	#NULL!	#NULL!	#NULL!	#NULL!	#NULL!	#NULL!	#NULL!
0	29.1526	1	1	0	0	1	0	1	0	0	0	0	0	1	0	0	0	0	0	0	1	0	1	1	0	0	0	0	1	1	1	0	2	2	1	1	1	0	0	0	4	3	3	1	1	1	1	1	4
0	51.9644	2	3	1	0	1	0	1	0	0	0	0	0	0	0	1	0	0	0	0	1	0	1	1	0	0	0	0	0	0	0	0	1	1	0	2	1	0	0	0	1	0	1	0	0	0	1	3	4
0	64.6543	2	3	1	0	1	0	1	0	0	0	0	0	1	0	0	0	0	0	0	1	0	1	1	0	0	0	0	0	0	1	0	0	2	0	0	1	0	0	0	3	2	2	1	1	2	1	2	1
0	63.1622	2	3	1	3	0	0	1	0	0	0	0	1	1	0	0	0	0	0	0	1	0	1	1	0	0	0	0	1	0	2	0	0	2	0	0	2	0	0	0	2	1	1	1	1	1	2	2	4
0	20.6023	2	1	0	4	1	0	1	0	0	0	0	0	0	1	1	0	0	0	0	2	0	2	1	0	0	0	0	0	0	1	0	0	1	0	0	0	0	1	0	1	0	0	2	1	3	2	0	0
0	37.1581	2	1	0	0	1	0	1	0	0	0	0	1	0	0	0	0	0	0	1	1	0	0	0	0	0	1	0	0	0	1	0	1	0	0	0	1	0	0	0	1	1	1	2	0	0	3	2	2
0	59.781	2	3	1	2	0	1	0	1	0	0	0	0	1	1	0	0	1	0	0	3	1	2	0	0	1	0	0	1	1	1	0	0	1	0	1	0	1	1	0	0	0	0	0	0	0	0	0	0
0	47.2361	2	3	1	0	1	0	1	0	0	0	0	1	1	0	0	0	0	0	0	1	0	1	1	0	0	0	0	1	0	1	0	1	1	1	0	2	0	1	0	2	3	1	3	0	0	2	2	2
0	49.0212	2	3	1	0	1	0	1	0	0	0	0	0	1	0	0	0	0	0	0	1	0	1	1	0	0	0	0	0	0	1	0	1	1	0	2	1	1	0	0	2	2	3	2	1	2	2	3	3
0	69.5989	1	3	1	3	0	0	1	0	0	0	0	0	0	0	0	0	0	0	0	0	0	0	0	0	0	0	1	0	0	1	0	0	0	1	0	1	1	1	0	1	1	0	2	0	0	0	2	3
0	54.141	2	3	1	0	1	0	1	0	0	0	0	0	1	0	0	0	0	0	0	1	0	1	1	0	0	0	0	1	1	1	0	0	1	1	0	0	1	1	0	1	1	1	1	2	1	2	2	2
0	48.8487	2	3	1	0	1	0	1	0	0	0	0	0	0	0	0	0	0	0	1	1	0	0	0	0	0	1	0	0	0	1	0	1	2	0	1	1	1	1	0	2	1	1	2	1	1	3	2	3
0	17.7413	1	1	0	4	1	0	1	0	0	0	0	0	1	0	0	0	0	0	0	1	0	1	1	0	0	0	0	0	0	2	1	0	1	0	0	0	0	0	0	1	0	0	2	#NULL!	2	0	1	1
0	38.8583	2	3	1	0	1	3	0	0	0	1	0	1	1	0	0	0	0	0	0	1	0	1	1	0	0	0	0	1	0	1	0	0	1	1	0	1	0	1	0	1	0	1	1	1	2	1	2	2
0	27.091	1	1	0	0	1	0	1	0	0	0	0	#NULL!	0	0	0	0	0	0	1	1	0	0	0	0	0	1	0	0	0	0	0	0	0	0	0	0	0	0	0	0	0	0	0	0	0	2	2	2
0	73.065	2	3	1	3	0	1	0	1	0	0	0	0	0	0	0	0	0	0	1	1	0	0	0	0	0	1	0	1	1	1	0	0	0	0	0	#NULL!	0	0	0	3	1	3	1	1	1	3	3	3
0	45.6071	2	1	0	0	1	0	1	0	0	0	0	0	1	0	0	0	0	0	0	1	0	1	1	0	0	0	0	1	0	1	0	0	1	0	0	0	0	0	0	3	2	3	3	1	3	1	1	1
0	74.3901	1	3	1	4	1	4	0	0	0	0	1	1	1	1	0	0	0	0	1	3	0	2	1	0	0	0	0	1	1	1	0	2	2	0	0	1	0	1	1	2	0	0	0	0	0	1	1	2
0	46.7351	2	3	1	0	1	1	0	1	0	0	0	0	1	0	0	0	0	0	0	1	0	1	1	0	0	0	0	0	0	1	0	0	1	0	0	0	0	0	0	2	2	2	2	2	2	2	2	2
0	66.1465	1	3	1	3	0	0	1	0	0	0	0	#NULL!	1	0	0	0	0	0	0	1	0	1	1	0	0	0	0	0	0	1	0	0	0	0	0	0	0	0	0	1	1	1	1	1	1	1	1	1
0	61.2047	1	3	1	4	1	0	1	0	0	0	0	1	1	0	0	0	0	1	1	3	1	1	0	0	1	0	0	1	1	1	0	0	1	0	1	1	1	1	0	2	2	2	2	2	2	3	2	2
0	65.473	2	3	1	3	0	0	1	0	0	0	0	#NULL!	1	0	0	0	0	0	0	1	0	1	1	0	0	0	0	0	0	0	0	0	1	0	0	0	0	0	0	1	0	4	1	1	2	2	2	1
0	48.9227	1	3	1	0	1	1	0	1	0	0	0	#NULL!	0	0	1	0	0	0	0	1	0	1	1	0	0	0	0	0	0	0	0	0	0	0	0	0	0	0	0	1	1	1	2	1	2	2	2	2
0	21.6044	2	1	0	4	1	1	0	1	0	0	0	1	1	1	1	0	0	0	0	3	0	3	1	0	0	0	0	1	0	1	0	0	2	1	0	0	2	1	0	0	0	0	0	0	0	4	1	1
0	64.0109	2	3	1	3	0	0	1	0	0	0	0	#NULL!	0	0	0	0	0	0	1	1	0	0	0	0	0	1	0	0	0	1	0	0	0	0	0	0	0	0	0	2	2	2	2	1	2	2	1	1
0	34.5708	1	1	0	0	1	3	0	0	0	1	0	1	0	0	0	0	0	0	1	1	0	0	0	0	0	1	0	0	0	1	0	1	0	0	0	0	1	1	0	2	1	1	1	1	1	1	1	1
0	66.308	2	3	1	3	0	0	1	0	0	0	0	#NULL!	0	0	0	0	0	0	1	1	0	0	0	0	0	1	0	0	0	0	0	0	1	0	0	0	0	0	0	2	3	2	2	1	2	1	2	3
0	81.4593	1	3	1	3	0	0	1	0	0	0	0	1	1	0	0	0	0	0	1	2	0	1	1	0	0	0	0	1	1	1	1	0	1	1	0	0	0	1	0	2	2	2	2	2	2	2	2	3
0	81.5195	1	3	1	3	0	0	1	0	0	0	0	0	0	0	0	0	0	0	1	1	0	0	0	0	0	1	0	0	0	1	0	0	0	1	0	1	0	1	0	0	0	0	0	0	3	2	1	2
0	73.4401	2	2	0	3	0	0	1	0	0	0	0	0	1	1	1	0	0	0	1	4	0	3	1	0	0	0	0	0	0	1	0	#NULL!	2	0	0	0	0	0	0	0	0	2	2	1	2	2	2	3
0	68.3066	1	3	1	3	0	1	0	1	0	0	0	1	0	0	0	0	0	0	1	1	0	0	0	0	0	1	0	0	0	0	0	0	1	0	0	2	0	1	0	0	0	0	0	0	0	1	1	2
0	43.4333	1	2	0	0	1	0	1	0	0	0	0	#NULL!	0	0	0	0	0	0	1	1	0	0	0	0	0	1	0	0	0	0	0	0	1	0	0	0	0	0	0	0	0	0	0	0	0	1	0	0
0	47.4579	2	3	1	0	1	0	1	0	0	0	0	0	0	0	0	0	0	0	1	1	0	0	0	0	0	1	0	0	0	1	0	#NULL!	2	0	0	1	0	0	0	0	0	0	1	1	3	2	1	1
0	55.8494	1	3	1	0	1	0	1	0	0	0	0	#NULL!	0	0	0	0	0	0	0	0	0	0	0	0	0	0	1	0	0	0	0	0	1	0	0	0	0	0	0	1	1	1	1	1	4	1	3	4
0	69.4045	2	3	1	3	0	0	1	0	0	0	0	0	0	0	0	0	0	0	0	0	0	0	0	0	0	0	1	0	2	1	0	0	0	0	0	1	0	0	0	3	3	3	2	1	1	2	2	4
0	71.5784	1	3	1	3	0	3	0	0	0	1	0	#NULL!	0	0	0	0	0	0	1	1	0	0	0	0	0	1	0	0	0	0	0	0	0	0	0	0	0	0	0	3	2	2	2	2	2	2	3	3
0	71.3593	2	4	0	3	0	0	1	0	0	0	0	1	0	0	0	0	0	0	0	0	0	0	0	0	0	0	1	0	0	1	0	#NULL!	2	1	0	0	0	1	0	#NULL!	#NULL!	#NULL!	#NULL!	#NULL!	#NULL!	#NULL!	#NULL!	#NULL!
0	49.2375	2	3	1	0	1	0	1	0	0	0	0	0	0	0	0	0	0	0	1	1	0	0	0	0	0	1	0	1	1	1	0	1	1	0	0	1	1	1	0	0	0	0	2	0	2	1	1	1
0	51.6769	1	3	1	0	1	1	0	1	0	0	0	0	0	0	0	0	0	0	1	1	0	0	0	0	0	1	0	1	0	0	1	0	1	0	0	0	0	0	0	1	1	1	1	1	1	1	2	2
0	69.9055	1	3	1	3	0	0	1	0	0	0	0	1	0	0	1	0	0	0	0	1	0	1	1	0	0	0	0	0	0	0	1	0	0	1	#NULL!	0	0	1	0	#NULL!	#NULL!	#NULL!	#NULL!	#NULL!	#NULL!	#NULL!	#NULL!	#NULL!
0	62.5435	2	3	1	3	0	2	0	0	1	0	0	#NULL!	0	0	0	0	0	0	1	1	0	0	0	0	0	1	0	0	0	0	0	0	#NULL!	0	0	0	0	0	0	0	0	0	0	0	0	2	0	1
0	52.3176	1	3	1	0	1	0	1	0	0	0	0	0	1	0	0	0	0	0	0	1	0	1	1	0	0	0	0	0	0	1	0	0	1	0	0	0	0	0	0	2	1	0	1	0	3	2	2	1
0	54.8036	1	3	1	0	1	0	1	0	0	0	0	#NULL!	0	0	0	0	0	0	1	1	0	0	0	0	0	1	0	0	0	0	0	0	0	0	0	0	0	0	0	2	1	1	2	1	2	1	2	0
0	39.5017	2	1	0	0	1	0	1	0	0	0	0	0	1	0	0	0	0	0	0	1	0	1	1	0	0	0	0	0	1	1	0	1	1	1	0	0	1	0	1	1	3	3	4	2	3	3	3	3
0	58.2943	2	3	1	0	1	0	1	0	0	0	0	1	1	0	1	0	0	0	0	2	0	2	1	0	0	0	0	1	1	1	0	1	2	0	0	2	1	0	0	0	0	0	0	0	0	2	1	1
0	50.5325	2	3	1	0	1	0	1	0	0	0	0	0	1	0	0	0	0	0	0	1	0	1	1	0	0	0	0	0	0	1	0	0	0	0	0	1	1	0	0	1	1	4	1	0	0	2	2	2
0	64.7748	2	4	0	2	0	0	1	0	0	0	0	0	0	0	1	0	0	0	1	2	0	1	1	0	0	0	0	0	0	1	0	#NULL!	1	0	2	2	0	0	0	3	#NULL!	#NULL!	1	1	2	3	2	3
0	62.4285	2	2	0	0	1	0	1	0	0	0	0	0	0	0	0	0	0	0	0	0	0	0	0	0	0	0	1	1	0	2	0	0	1	0	0	2	0	1	0	1	1	0	0	0	2	2	1	1
0	75.5209	2	3	1	3	0	0	1	0	0	0	0	0	1	0	1	0	0	0	0	2	0	2	1	0	0	0	0	0	0	1	0	0	1	0	0	1	0	0	0	2	1	0	2	1	2	2	1	2
0	52.1862	1	3	1	0	1	4	0	0	0	0	1	1	1	0	1	0	0	0	0	2	0	2	1	0	0	0	0	1	1	2	0	0	2	1	0	1	1	1	0	1	4	2	1	1	1	2	2	2
0	52.6489	2	3	1	0	1	0	1	0	0	0	0	0	1	0	0	0	0	0	0	1	0	1	1	0	0	0	0	1	1	1	0	1	1	0	1	2	0	1	0	3	0	3	1	0	2	1	2	1
0	46.1383	2	3	1	0	1	3	0	0	0	1	0	1	0	0	0	0	0	0	1	1	0	0	0	0	0	1	0	1	0	1	0	0	0	0	1	0	0	1	0	1	0	0	0	0	1	2	2	1
0	20.5448	1	1	0	2	0	0	1	0	0	0	0	0	1	0	0	0	0	0	0	1	0	1	1	0	0	0	0	1	1	0	0	0	1	0	0	0	1	0	0	4	0	3	0	0	0	1	2	0
0	50.5845	1	3	1	0	1	0	1	0	0	0	0	#NULL!	0	0	0	0	0	0	1	1	0	0	0	0	0	1	0	0	0	0	0	0	0	0	1	0	0	0	0	2	0	4	0	0	0	2	0	4
0	23.0746	1	1	0	0	1	0	1	0	0	0	0	0	1	1	1	0	0	0	0	3	0	3	1	0	0	0	0	0	0	0	0	0	0	0	0	1	0	1	0	#NULL!	#NULL!	#NULL!	#NULL!	#NULL!	#NULL!	#NULL!	#NULL!	#NULL!
0	18.6146	2	1	0	4	1	0	1	0	0	0	0	0	0	0	0	0	0	0	1	1	0	0	0	0	0	1	0	1	0	1	0	0	1	0	0	0	0	1	0	2	0	2	2	1	1	2	1	2
0	39.1431	2	3	1	0	1	0	1	0	0	0	0	0	1	0	0	0	0	0	0	1	0	1	1	0	0	0	0	0	0	2	0	0	1	0	0	0	0	1	0	1	1	0	0	0	2	1	1	1
0	55.1129	2	3	1	0	1	1	0	1	0	0	0	0	1	0	0	0	0	1	0	2	1	1	0	0	1	0	0	0	0	1	0	0	0	0	0	2	0	0	0	0	0	0	0	0	4	0	1	1
0	61.2676	1	1	0	0	1	0	1	0	0	0	0	1	1	0	0	0	0	0	1	2	0	1	1	0	0	0	0	1	1	1	1	#NULL!	2	0	1	1	1	1	0	1	2	1	1	1	2	2	2	2
0	43.9179	1	3	1	0	1	0	1	0	0	0	0	0	1	0	1	0	0	0	0	2	0	2	1	0	0	0	0	0	0	1	0	0	1	0	0	0	0	1	0	0	0	0	0	0	3	2	0	0
0	35.4935	1	3	1	0	1	0	1	0	0	0	0	0	1	0	0	0	0	0	0	1	0	1	1	0	0	0	0	0	1	1	0	0	1	1	1	1	0	0	0	1	1	0	1	0	2	2	2	2
0	82.8309	1	4	0	3	0	1	0	1	0	0	0	0	0	1	0	0	0	0	1	2	0	1	1	0	0	0	0	1	1	1	0	0	2	1	0	1	0	2	1	3	2	2	2	2	2	2	2	3
0	65.2238	2	3	1	3	0	1	0	1	0	0	0	0	0	0	0	0	0	0	1	1	0	0	0	0	0	1	0	0	1	1	1	0	2	0	0	1	1	1	0	2	0	0	1	0	0	3	0	0
0	71.5154	2	3	1	3	0	0	1	0	0	0	0	0	0	0	0	0	0	0	0	0	0	0	0	0	0	0	1	1	1	1	0	0	2	1	1	#NULL!	0	0	0	#NULL!	#NULL!	#NULL!	#NULL!	#NULL!	#NULL!	#NULL!	#NULL!	#NULL!
0	70.7543	2	3	1	3	0	0	1	0	0	0	0	0	0	0	0	0	0	0	1	1	0	0	0	0	0	1	0	0	0	1	0	0	1	0	0	1	0	0	0	0	0	0	0	0	0	2	0	0
0	62.1903	1	3	1	0	1	0	1	0	0	0	0	0	1	0	0	0	0	0	1	2	0	1	1	0	0	0	0	1	0	1	0	1	0	1	0	1	0	1	0	3	0	0	0	0	0	1	1	1
0	48.2793	1	3	1	0	1	0	1	0	0	0	0	0	1	0	0	0	0	0	0	1	0	1	1	0	0	0	0	1	1	1	0	0	1	0	0	1	0	0	0	0	0	0	0	0	0	2	0	1
0	73.3005	2	4	0	3	0	0	1	0	0	0	0	1	0	0	0	0	0	0	1	1	0	0	0	0	0	1	0	1	0	1	0	0	2	0	1	#NULL!	1	0	0	0	0	0	0	0	3	4	0	0
0	29.5496	1	3	1	0	1	0	1	0	0	0	0	#NULL!	1	0	0	0	0	0	0	1	0	1	1	0	0	0	0	0	0	0	0	0	0	0	0	0	0	0	0	1	1	1	0	0	2	2	2	2
0	64.8022	1	3	1	3	0	0	1	0	0	0	0	#NULL!	1	0	0	0	0	0	0	1	0	1	1	0	0	0	0	0	0	0	0	0	0	0	0	1	0	0	0	0	0	0	0	0	3	1	1	0
0	58.6557	1	3	1	0	1	0	1	0	0	0	0	0	1	0	0	0	0	0	0	1	0	1	1	0	0	0	0	0	0	0	0	1	1	0	0	0	0	0	0	2	1	1	1	1	1	1	2	2
0	47.1513	2	1	0	0	1	0	1	0	0	0	0	#NULL!	0	0	0	0	0	0	1	1	0	0	0	0	0	1	0	#NULL!	0	0	0	0	0	0	0	0	0	0	0	2	1	3	1	1	2	1	2	2
0	80.3313	1	3	1	3	0	0	1	0	0	0	0	1	0	0	0	0	0	0	0	0	0	0	0	0	0	0	1	1	2	1	0	0	1	0	0	1	0	1	1	3	3	2	1	0	0	3	1	1
0	72.7228	2	3	1	3	0	0	1	0	0	0	0	0	0	0	0	0	0	0	1	1	0	0	0	0	0	1	0	0	0	0	0	0	1	0	0	2	0	0	0	3	2	2	0	0	0	2	1	1
0	43.2553	1	3	1	0	1	0	1	0	0	0	0	0	1	0	0	0	0	0	0	1	0	1	1	0	0	0	0	0	0	2	1	0	0	0	0	0	0	1	0	1	1	1	2	0	2	2	1	1
0	51.4031	2	3	1	0	1	0	1	0	0	0	0	#NULL!	1	0	0	0	0	0	0	1	0	1	1	0	0	0	0	0	0	1	0	0	0	0	0	0	0	0	0	2	1	1	1	1	1	0	2	3
0	54.8611	1	2	0	0	1	0	1	0	0	0	0	#NULL!	1	0	0	0	0	0	0	1	0	1	1	0	0	0	0	0	1	0	0	0	0	0	0	0	0	0	0	0	0	0	0	0	0	0	0	0
0	65.9713	2	2	0	3	0	0	1	0	0	0	0	1	0	1	0	0	0	0	0	1	0	1	1	0	0	0	0	1	1	1	1	#NULL!	2	2	0	1	1	1	0	1	1	0	2	0	0	#NULL!	#NULL!	#NULL!
0	60.0931	2	3	1	0	1	0	1	0	0	0	0	1	1	0	0	0	0	0	0	1	0	1	1	0	0	0	0	1	1	1	1	1	1	1	1	1	0	1	0	#NULL!	#NULL!	#NULL!	#NULL!	#NULL!	#NULL!	#NULL!	#NULL!	#NULL!
0	26.7159	1	1	0	4	1	0	1	0	0	0	0	0	1	0	0	0	0	0	0	1	0	1	1	0	0	0	0	0	0	1	0	0	1	0	0	0	0	0	0	1	0	1	0	1	1	1	1	0
0	54.0561	2	3	1	0	1	0	1	0	0	0	0	0	1	0	0	0	0	0	0	1	0	1	1	0	0	0	0	1	0	1	0	1	1	0	0	1	0	0	0	1	2	1	3	4	3	1	1	1
0	60.4627	1	3	1	2	0	0	1	0	0	0	0	0	1	0	0	0	0	0	0	1	0	1	1	0	0	0	0	1	#NULL!	1	0	0	1	0	0	0	#NULL!	0	0	#NULL!	#NULL!	#NULL!	#NULL!	#NULL!	#NULL!	#NULL!	#NULL!	#NULL!
0	51.7426	2	2	0	0	1	0	1	0	0	0	0	0	1	0	0	0	0	0	0	1	0	1	1	0	0	0	0	1	0	1	0	0	0	0	0	0	0	0	0	1	2	1	1	1	2	2	1	1
0	36.8214	1	2	0	2	0	1	0	1	0	0	0	0	0	0	0	0	0	0	0	0	0	0	0	0	0	0	1	2	1	1	1	0	1	0	0	2	0	0	1	3	3	3	3	3	3	2	2	2
0	57.191	2	2	0	2	0	0	1	0	0	0	0	0	1	0	0	0	0	0	0	1	0	1	1	0	0	0	0	1	0	1	0	0	2	2	1	#NULL!	0	1	0	1	1	1	0	0	0	2	2	2
0	24.1862	2	1	0	4	1	0	1	0	0	0	0	1	1	0	0	0	0	0	0	1	0	1	1	0	0	0	0	1	0	1	0	0	1	0	0	0	1	1	0	1	1	0	1	1	2	3	2	1
0	60.3149	2	3	1	0	1	0	1	0	0	0	0	0	0	0	0	0	0	0	1	1	0	0	0	0	0	1	0	1	0	0	0	0	0	0	0	0	0	1	0	0	0	0	0	0	1	0	0	2
0	34.8583	2	3	1	0	1	0	1	0	0	0	0	0	1	0	0	0	0	0	1	2	0	1	1	0	0	0	0	0	0	1	0	1	0	0	1	1	0	1	0	1	1	1	1	1	1	1	1	1
0	32.1588	2	1	0	3	0	4	0	0	0	0	1	1	0	0	0	0	0	0	1	1	0	0	0	0	0	1	0	1	0	2	0	2	0	0	0	1	0	1	1	1	1	1	1	1	1	1	1	1
0	47.6386	1	2	0	0	1	0	1	0	0	0	0	#NULL!	0	0	0	0	0	0	1	1	0	0	0	0	0	1	0	0	0	1	0	0	0	0	0	0	0	0	0	1	1	1	3	1	3	3	1	4
0	52.9966	1	3	1	0	1	0	1	0	0	0	0	0	1	0	0	0	0	0	0	1	0	1	1	0	0	0	0	1	0	1	0	0	1	0	0	0	0	0	0	2	1	3	1	0	1	3	1	1
0	20.4846	1	1	0	4	1	3	0	0	0	1	0	1	1	0	0	0	0	0	0	1	0	1	1	0	0	0	0	0	1	1	0	2	2	0	0	0	0	0	0	2	3	0	4	0	3	1	1	1
0	56.4819	1	2	0	2	0	2	0	0	1	0	0	1	1	0	0	0	1	0	0	2	1	1	0	0	1	0	0	1	1	1	0	0	1	0	0	0	0	0	0	0	0	0	0	0	0	0	0	0
0	22.9295	2	3	1	0	1	0	1	0	0	0	0	1	0	0	1	0	0	0	0	1	0	1	1	0	0	0	0	1	0	1	0	0	0	0	0	1	1	0	0	2	1	1	2	1	2	2	2	2
0	71.2772	2	2	0	3	0	0	1	0	0	0	0	#NULL!	0	0	0	0	0	0	0	0	0	0	0	0	0	0	1	0	0	1	0	0	0	0	0	0	0	0	0	1	#NULL!	1	0	0	0	1	1	1
0	54.0616	2	3	1	0	1	0	1	0	0	0	0	#NULL!	0	0	0	0	0	0	1	1	0	0	0	0	0	1	0	0	0	0	0	0	0	0	0	0	0	0	0	1	1	0	1	2	1	1	1	1
0	42.8775	2	3	1	0	1	0	1	0	0	0	0	0	0	0	0	0	0	0	1	1	0	0	0	0	0	1	0	1	0	1	0	0	2	0	0	1	0	0	0	3	#NULL!	#NULL!	2	#NULL!	2	2	#NULL!	4
0	40.271	2	1	0	#NULL!	#NULL!	1	0	1	0	0	0	0	1	0	0	0	0	0	0	1	0	1	1	0	0	0	0	#NULL!	#NULL!	2	1	0	2	1	0	#NULL!	#NULL!	#NULL!	#NULL!	#NULL!	3	3	3	#NULL!	2	1	2	2
0	76.679	2	4	0	3	0	0	1	0	0	0	0	0	1	0	0	0	0	0	0	1	0	1	1	0	0	0	0	1	0	0	0	0	1	0	0	#NULL!	0	0	0	2	1	1	1	1	1	0	0	0
0	29.4593	2	1	0	2	0	4	0	0	0	0	1	1	0	0	0	1	0	1	0	2	2	0	0	1	0	0	0	1	0	1	0	1	1	0	0	0	1	0	0	3	2	1	0	1	1	1	2	1
0	47.1677	2	3	1	0	1	4	0	0	0	0	1	1	1	0	0	0	0	0	1	2	0	1	1	0	0	0	0	1	0	1	0	0	0	0	0	1	1	0	0	1	0	1	1	1	1	2	1	1
0	74.3025	2	4	0	#NULL!	#NULL!	0	1	0	0	0	0	#NULL!	1	0	0	0	1	0	0	2	1	1	0	0	1	0	0	0	0	0	0	0	0	0	0	0	0	0	0	2	2	2	2	2	2	2	2	2
0	74.9733	2	4	0	3	0	0	1	0	0	0	0	0	1	0	0	0	0	0	0	1	0	1	1	0	0	0	0	0	0	1	0	0	0	0	0	0	0	1	0	2	1	0	2	0	2	2	0	0
0	60.0137	2	3	1	0	1	0	1	0	0	0	0	#NULL!	1	0	1	0	0	0	0	2	0	2	1	0	0	0	0	0	0	0	0	#NULL!	1	0	0	#NULL!	0	0	0	0	0	0	2	0	0	1	0	2
0	57.4073	1	3	1	0	1	1	0	1	0	0	0	0	1	0	0	0	0	0	0	1	0	1	1	0	0	0	0	1	0	1	0	1	1	1	0	1	0	0	0	#NULL!	#NULL!	#NULL!	#NULL!	#NULL!	#NULL!	#NULL!	#NULL!	#NULL!
0	25.5168	1	1	0	0	1	0	1	0	0	0	0	0	1	0	0	0	0	0	0	1	0	1	1	0	0	0	0	0	0	1	0	0	1	0	0	0	0	0	0	2	0	0	3	2	3	2	4	2
0	21.0075	2	1	0	4	1	0	1	0	0	0	0	#NULL!	1	0	0	0	0	0	0	1	0	1	1	0	0	0	0	0	0	1	0	0	0	0	0	0	0	0	0	2	0	2	2	1	2	1	1	1
0	26.9076	2	1	0	0	1	0	1	0	0	0	0	#NULL!	1	0	0	0	0	0	0	1	0	1	1	0	0	0	0	0	0	0	0	0	0	0	0	0	0	0	0	0	0	0	0	0	0	0	#NULL!	2
0	24.3285	2	1	0	4	1	0	1	0	0	0	0	1	0	0	1	0	0	0	0	1	0	1	1	0	0	0	0	1	0	1	0	1	2	0	0	0	0	0	0	1	0	1	2	0	2	1	1	2
0	69.0787	2	3	1	3	0	0	1	0	0	0	0	0	0	0	0	0	0	0	1	1	0	0	0	0	0	1	0	1	0	0	0	0	2	0	0	0	0	0	0	0	0	0	0	0	0	0	0	0
0	77.2375	1	3	1	3	0	0	1	0	0	0	0	0	0	0	0	0	0	0	1	1	0	0	0	0	0	1	0	0	0	0	0	1	1	0	0	1	0	0	0	#NULL!	#NULL!	#NULL!	#NULL!	#NULL!	#NULL!	#NULL!	#NULL!	#NULL!
0	49.4812	2	2	0	0	1	1	0	1	0	0	0	1	1	0	0	0	0	0	0	1	0	1	1	0	0	0	0	1	0	1	0	1	1	0	0	0	1	1	0	1	0	0	0	0	0	0	0	0
0	56.167	1	3	1	0	1	0	1	0	0	0	0	0	1	0	0	0	0	0	0	1	0	1	1	0	0	0	0	0	#NULL!	0	0	1	0	1	0	1	0	1	0	#NULL!	#NULL!	#NULL!	3	1	#NULL!	1	1	3
0	32.7666	1	3	1	0	1	0	1	0	0	0	0	0	1	0	0	0	0	0	0	1	0	1	1	0	0	0	0	1	0	1	0	0	0	0	0	0	0	0	0	2	1	1	1	0	0	1	2	2
0	51.4305	1	2	0	0	1	0	1	0	0	0	0	#NULL!	0	0	0	0	0	0	1	1	0	0	0	0	0	1	0	0	0	0	0	0	0	0	0	0	0	0	0	2	1	1	1	1	1	1	1	1
0	61.8097	2	2	0	3	0	1	0	1	0	0	0	0	0	0	0	0	0	0	1	1	0	0	0	0	0	1	0	1	0	2	0	1	2	1	1	0	0	1	0	0	0	0	0	0	4	2	0	0
0	76.1506	1	4	0	3	0	0	1	0	0	0	0	1	0	0	0	0	0	0	1	1	0	0	0	0	0	1	0	0	1	0	0	0	1	1	0	1	0	1	0	1	1	#NULL!	1	1	1	1	2	2
0	71.9891	1	3	1	3	0	3	0	0	0	1	0	0	0	0	0	0	0	0	1	1	0	0	0	0	0	1	0	1	0	0	0	#NULL!	1	0	0	2	0	0	0	2	2	2	2	2	2	2	2	2
0	21.7139	1	1	0	4	1	0	1	0	0	0	0	#NULL!	1	0	0	0	0	0	0	1	0	1	1	0	0	0	0	0	0	0	0	0	0	0	0	0	0	0	0	1	2	0	1	0	2	0	2	3
0	70.0726	2	2	0	3	0	1	0	1	0	0	0	0	1	0	0	0	0	0	0	1	0	1	1	0	0	0	0	1	0	1	0	0	1	0	0	0	0	1	0	2	2	2	2	2	2	2	2	1
0	71.0034	2	3	1	3	0	0	1	0	0	0	0	0	0	0	0	0	0	0	1	1	0	0	0	0	0	1	0	0	0	1	0	0	1	0	0	1	0	0	0	1	1	1	1	1	1	1	1	2
0	45.9932	2	3	1	0	1	4	0	0	0	0	1	1	0	0	0	0	0	1	0	1	1	0	0	1	0	0	0	1	0	1	0	#NULL!	2	0	2	1	1	1	1	1	3	1	0	1	0	1	2	0
0	54.8665	1	3	1	0	1	3	0	0	0	1	0	1	0	0	0	0	0	0	1	1	0	0	0	0	0	1	0	1	1	1	1	0	2	0	2	1	1	0	1	#NULL!	#NULL!	#NULL!	#NULL!	#NULL!	#NULL!	#NULL!	#NULL!	#NULL!
0	62.5763	2	3	1	4	1	1	0	1	0	0	0	#NULL!	0	0	0	0	0	0	1	1	0	0	0	0	0	1	0	0	0	0	0	0	0	0	0	0	0	0	0	#NULL!	#NULL!	#NULL!	#NULL!	#NULL!	#NULL!	#NULL!	#NULL!	#NULL!
0	47.6112	2	3	1	0	1	0	1	0	0	0	0	0	0	0	0	0	0	0	1	1	0	0	0	0	0	1	0	0	0	1	0	0	1	0	0	2	0	1	0	0	0	0	0	0	0	2	2	1
0	56.0712	2	3	1	0	1	0	1	0	0	0	0	#NULL!	0	0	0	0	0	0	1	1	0	0	0	0	0	1	0	0	0	#NULL!	0	0	1	0	0	0	0	0	0	#NULL!	#NULL!	#NULL!	#NULL!	#NULL!	#NULL!	#NULL!	#NULL!	#NULL!
0	26.538	1	1	0	0	1	0	1	0	0	0	0	0	1	0	0	0	0	0	0	1	0	1	1	0	0	0	0	0	0	1	0	0	1	0	0	0	0	0	0	1	1	0	3	0	3	1	1	1
0	91.7399	1	3	1	3	0	3	0	0	0	1	0	0	1	0	1	0	0	0	0	2	0	2	1	0	0	0	0	0	0	1	0	#NULL!	1	1	0	0	1	1	0	4	4	4	4	4	4	4	4	4
0	22.245	1	1	0	0	1	0	1	0	0	0	0	#NULL!	1	0	0	0	0	0	0	1	0	1	1	0	0	0	0	0	0	1	0	0	0	0	0	0	0	0	0	0	0	0	2	0	2	0	0	2
0	45.3607	1	3	1	0	1	0	1	0	0	0	0	1	1	0	1	0	0	0	0	2	0	2	1	0	0	0	0	0	0	0	0	0	1	0	0	0	0	1	0	2	1	1	2	0	2	2	1	3
0	38.0205	2	2	0	0	1	0	1	0	0	0	0	0	1	0	1	0	0	0	0	2	0	2	1	0	0	0	0	1	0	1	0	0	1	0	0	0	0	0	0	0	0	0	0	0	0	0	2	2
0	19.0472	1	1	0	4	1	0	1	0	0	0	0	#NULL!	0	0	1	0	0	0	0	1	0	1	1	0	0	0	0	0	0	0	0	0	0	0	0	0	0	0	0	2	2	2	2	2	2	0	2	2
0	56.6735	1	1	0	3	0	0	1	0	0	0	0	0	1	0	0	0	0	0	0	1	0	1	1	0	0	0	0	1	1	1	0	0	2	0	0	1	0	0	0	1	1	3	1	1	1	1	1	3
0	32.5996	2	1	0	0	1	3	0	0	0	1	0	1	1	0	0	0	0	0	0	1	0	1	1	0	0	0	0	0	0	1	0	0	1	0	0	0	0	0	0	1	1	1	4	3	4	0	1	1
0	52.3587	2	3	1	0	1	0	1	0	0	0	0	#NULL!	0	0	0	0	0	0	0	0	0	0	0	0	0	0	1	0	0	1	0	0	0	0	0	0	0	0	0	1	0	1	1	1	1	1	1	1
0	59.8138	1	3	1	0	1	0	1	0	0	0	0	0	0	0	0	0	0	0	0	0	0	0	0	0	0	0	1	2	1	1	0	0	0	0	0	1	0	0	0	3	3	3	3	1	3	3	1	3
0	78.3491	2	4	0	3	0	2	0	0	1	0	0	1	1	0	0	0	0	0	0	1	0	1	1	0	0	0	0	2	1	1	0	0	0	2	1	0	1	1	0	#NULL!	#NULL!	#NULL!	#NULL!	#NULL!	#NULL!	#NULL!	#NULL!	#NULL!
0	48.1259	2	3	1	0	1	3	0	0	0	1	0	1	0	0	0	0	0	0	1	1	0	0	0	0	0	1	0	1	1	1	1	0	0	0	1	1	1	1	0	2	0	0	0	0	0	2	0	0
0	81.2758	1	3	1	3	0	0	1	0	0	0	0	#NULL!	1	0	0	0	0	0	0	1	0	1	1	0	0	0	0	0	0	1	0	0	0	0	0	0	0	0	0	#NULL!	#NULL!	#NULL!	#NULL!	#NULL!	#NULL!	#NULL!	#NULL!	#NULL!
0	60.8624	1	4	0	0	1	0	1	0	0	0	0	0	0	0	1	0	0	0	0	1	0	1	1	0	0	0	0	1	0	0	0	0	0	0	1	2	1	0	1	1	0	1	1	0	1	0	1	1
0	67.6468	2	4	0	3	0	0	1	0	0	0	0	0	0	0	0	0	0	0	1	1	0	0	0	0	0	1	0	0	0	0	0	0	1	0	0	1	0	0	0	1	1	1	1	3	3	2	2	3
0	72.6762	2	4	0	3	0	0	1	0	0	0	0	0	0	0	0	0	0	0	0	0	0	0	0	0	0	0	1	0	#NULL!	0	1	1	1	0	1	0	0	0	0	4	4	4	4	4	4	#NULL!	#NULL!	#NULL!
0	38.757	2	3	1	0	1	0	1	0	0	0	0	#NULL!	1	0	0	0	0	0	0	1	0	1	1	0	0	0	0	0	0	0	0	0	0	0	0	0	0	0	0	1	0	0	1	0	1	1	1	2
0	65.9603	1	3	1	3	0	0	1	0	0	0	0	#NULL!	0	0	0	0	0	0	1	1	0	0	0	0	0	1	0	0	0	0	0	0	1	0	0	0	0	0	0	2	2	2	2	1	2	2	2	2
0	21.1636	1	3	1	3	0	0	1	0	0	0	0	0	1	0	1	0	0	0	0	2	0	2	1	0	0	0	0	1	0	1	0	0	1	1	1	0	1	0	0	1	1	1	1	1	1	2	0	0
0	81.0787	2	3	1	3	0	2	0	0	1	0	0	0	0	0	1	0	0	0	0	1	0	1	1	0	0	0	0	1	1	1	#NULL!	#NULL!	1	1	#NULL!	0	2	1	0	3	4	1	#NULL!	#NULL!	3	#NULL!	4	#NULL!
0	78.4558	2	2	0	3	0	0	1	0	0	0	0	0	1	0	1	0	0	0	0	2	0	2	1	0	0	0	0	1	1	1	1	0	2	1	1	0	0	1	0	3	3	3	3	3	3	2	2	2
0	65.0349	2	4	0	3	0	0	1	0	0	0	0	0	1	0	0	0	0	0	0	1	0	1	1	0	0	0	0	1	1	0	0	#NULL!	1	0	0	1	0	0	0	1	1	1	2	2	3	2	3	3
0	71.0856	2	4	0	3	0	0	1	0	0	0	0	1	1	0	0	0	0	0	0	1	0	1	1	0	0	0	0	1	0	1	0	0	1	0	1	1	0	1	0	1	1	1	2	1	2	3	1	2
0	29.8563	2	1	0	0	1	0	1	0	0	0	0	0	1	0	0	0	0	0	0	1	0	1	1	0	0	0	0	1	0	1	0	0	0	0	0	1	0	0	0	3	1	1	1	2	2	3	2	2
0	64.6215	1	3	1	3	0	0	1	0	0	0	0	0	0	0	0	0	0	0	1	1	0	0	0	0	0	1	0	0	0	1	0	0	1	0	0	1	0	0	0	2	2	3	2	2	2	2	2	2
0	37.5168	1	#NULL!	#NULL!	0	1	0	1	0	0	0	0	0	0	0	1	0	0	0	0	1	0	1	1	0	0	0	0	1	0	1	0	0	0	0	0	0	1	0	0	1	0	0	0	0	2	2	1	2
0	56.0493	2	3	1	0	1	0	1	0	0	0	0	0	1	1	0	0	0	0	0	2	0	2	1	0	0	0	0	1	0	1	0	0	1	0	0	0	0	1	0	1	0	0	0	0	0	1	1	1
0	62.3819	2	4	0	0	1	0	1	0	0	0	0	#NULL!	0	0	0	0	0	0	0	0	0	0	0	0	0	0	1	0	0	1	0	0	0	0	0	0	0	0	0	1	1	1	1	1	1	1	1	1
0	68.3231	2	3	1	3	0	1	0	1	0	0	0	0	1	0	0	0	0	0	1	2	0	1	1	0	0	0	0	1	0	1	0	1	2	0	1	#NULL!	0	0	0	0	0	0	0	0	0	1	0	0
0	39.1431	2	3	1	4	1	1	0	1	0	0	0	1	0	0	0	0	0	0	1	1	0	0	0	0	0	1	0	0	0	1	0	1	1	0	0	1	0	0	0	3	1	4	1	0	0	1	2	2
0	60.115	2	2	0	0	1	1	0	1	0	0	0	1	0	0	0	0	0	0	1	1	0	0	0	0	0	1	0	1	0	1	1	1	1	0	0	0	0	0	0	2	0	0	1	1	1	1	0	1
0	70.1547	2	3	1	3	0	0	1	0	0	0	0	0	1	0	0	0	0	0	0	1	0	1	1	0	0	0	0	1	0	1	0	1	2	0	0	2	1	0	1	1	1	1	0	0	0	0	2	2
0	45.3717	2	1	0	0	1	0	1	0	0	0	0	#NULL!	1	0	0	0	0	0	0	1	0	1	1	0	0	0	0	0	0	0	0	0	1	0	0	#NULL!	0	0	0	0	0	0	0	1	2	2	0	0
0	33.7248	1	3	1	0	1	0	1	0	0	0	0	1	1	0	0	0	0	0	0	1	0	1	1	0	0	0	0	0	0	1	0	0	0	0	0	0	0	1	0	1	0	0	0	0	3	2	1	3
0	23.4415	2	1	0	4	1	3	0	0	0	1	0	1	1	0	0	0	0	0	0	1	0	1	1	0	0	0	0	1	0	1	1	0	2	1	0	0	0	1	0	2	1	1	1	1	1	2	1	1
0	49.4456	1	2	0	0	1	0	1	0	0	0	0	#NULL!	0	0	0	0	0	0	1	1	0	0	0	0	0	1	0	0	0	1	0	0	0	0	0	0	0	0	0	2	0	1	2	1	3	1	2	2
0	50.6831	2	3	1	0	1	0	1	0	0	0	0	0	0	0	0	0	0	0	0	0	0	0	0	0	0	0	1	1	0	1	0	#NULL!	1	0	1	1	0	1	0	3	1	1	3	1	3	2	3	3
0	58.1355	1	1	0	0	1	0	1	0	0	0	0	0	1	0	0	0	0	0	0	1	0	1	1	0	0	0	0	0	0	0	0	1	1	1	0	0	0	0	0	4	3	2	2	3	3	2	3	3
0	79.0554	1	3	1	3	0	0	1	0	0	0	0	0	1	0	1	0	0	0	0	2	0	2	1	0	0	0	0	1	0	1	0	0	1	0	1	1	0	0	0	1	1	1	1	0	0	3	3	3
0	54.7214	2	3	1	0	1	1	0	1	0	0	0	#NULL!	1	0	1	0	0	0	0	2	0	2	1	0	0	0	0	0	0	1	0	0	0	0	0	0	0	0	0	1	0	0	0	0	0	1	0	0
0	48.0903	1	2	0	0	1	0	1	0	0	0	0	0	0	0	0	0	0	0	1	1	0	0	0	0	0	1	0	1	1	1	#NULL!	#NULL!	0	1	2	1	0	1	1	2	1	1	2	1	2	2	1	1
0	58.4394	2	4	0	0	1	2	0	0	1	0	0	1	1	0	0	0	0	0	1	2	0	1	1	0	0	0	0	#NULL!	#NULL!	2	#NULL!	#NULL!	#NULL!	#NULL!	#NULL!	2	#NULL!	2	#NULL!	0	0	0	0	0	0	0	0	0
0	76.4298	2	#NULL!	#NULL!	3	0	0	1	0	0	0	0	#NULL!	0	0	0	0	0	0	1	1	0	0	0	0	0	1	0	0	0	0	0	0	1	0	0	0	0	0	0	#NULL!	#NULL!	#NULL!	#NULL!	#NULL!	#NULL!	#NULL!	#NULL!	#NULL!
0	76.3313	1	3	1	3	0	0	1	0	0	0	0	#NULL!	0	0	0	0	0	0	1	1	0	0	0	0	0	1	0	0	0	0	0	0	1	0	0	0	0	0	0	#NULL!	#NULL!	#NULL!	#NULL!	#NULL!	#NULL!	2	#NULL!	#NULL!
0	33.8727	2	2	0	0	1	0	1	0	0	0	0	0	0	0	1	0	0	0	0	1	0	1	1	0	0	0	0	1	0	1	0	0	0	0	1	0	1	1	0	2	2	1	1	1	1	2	3	2
0	65.076	2	3	1	3	0	0	1	0	0	0	0	1	0	0	0	0	0	0	1	1	0	0	0	0	0	1	0	0	0	1	0	0	1	0	0	2	0	0	0	1	1	0	1	2	1	1	2	2
0	66.4613	1	3	1	3	0	0	1	0	0	0	0	#NULL!	0	0	0	0	0	0	1	1	0	0	0	0	0	1	0	0	0	0	0	0	0	0	0	0	0	0	0	3	1	1	1	0	1	3	1	1
0	24.8789	1	3	1	0	1	0	1	0	0	0	0	0	1	0	1	0	0	0	0	2	0	2	1	0	0	0	0	0	0	0	0	1	1	0	0	0	0	1	0	2	1	3	3	1	2	1	2	2
0	61.9165	1	3	1	3	0	0	1	0	0	0	0	0	0	0	0	0	0	0	0	0	0	0	0	0	0	0	1	1	0	1	0	0	1	0	1	0	0	0	0	2	0	#NULL!	2	0	0	1	1	1
0	36.9254	2	2	0	0	1	0	1	0	0	0	0	0	1	0	0	0	0	0	0	1	0	1	1	0	0	0	0	1	0	1	0	0	2	0	0	0	0	0	0	1	0	0	2	1	2	1	2	2
0	75.2663	2	4	0	3	0	0	1	0	0	0	0	0	0	0	0	0	0	0	1	1	0	0	0	0	0	1	0	1	1	1	0	0	2	1	0	0	0	1	0	1	1	#NULL!	2	0	2	1	0	2
0	48.4791	1	1	0	3	0	1	0	1	0	0	0	1	1	0	0	0	0	0	1	2	0	1	1	0	0	0	0	1	1	1	0	0	1	1	0	1	1	1	1	3	2	1	2	0	2	2	1	1
0	47.7481	1	2	0	0	1	0	1	0	0	0	0	1	0	0	0	0	0	0	1	1	0	0	0	0	0	1	0	1	1	1	0	0	1	1	0	0	0	0	1	1	0	0	1	1	1	0	0	1
0	71.4962	1	3	1	3	0	0	1	0	0	0	0	0	0	0	0	0	0	0	1	1	0	0	0	0	0	1	0	0	0	0	0	0	1	0	0	0	0	1	1	0	0	0	0	0	3	1	1	1
0	72.9117	1	2	0	#NULL!	#NULL!	0	1	0	0	0	0	0	1	0	0	0	0	0	1	2	0	1	1	0	0	0	0	0	0	1	0	0	2	0	0	0	0	0	0	2	2	2	1	1	1	1	2	3
0	46.6667	2	3	1	0	1	0	1	0	0	0	0	0	1	0	0	0	0	0	1	2	0	1	1	0	0	0	0	1	0	1	0	0	0	0	0	1	0	0	0	0	0	0	0	0	0	3	3	4
0	39.0198	1	1	0	0	1	2	0	0	1	0	0	0	1	0	1	0	0	0	0	2	0	2	1	0	0	0	0	0	0	1	0	1	0	0	0	0	0	0	0	1	1	1	2	0	3	2	1	1
0	26.9678	1	3	1	4	1	0	1	0	0	0	0	1	1	0	0	0	0	0	0	1	0	1	1	0	0	0	0	0	0	1	0	0	1	0	1	1	0	1	0	1	0	#NULL!	1	0	0	2	2	4
0	62.7406	1	3	1	0	1	0	1	0	0	0	0	0	1	0	0	0	0	0	0	1	0	1	1	0	0	0	0	0	0	1	0	0	1	0	0	1	0	0	0	0	0	0	2	0	3	1	2	2
0	52.3669	2	3	1	1	0	0	1	0	0	0	0	0	0	0	0	0	0	0	1	1	0	0	0	0	0	1	0	1	1	1	0	0	0	1	0	0	1	1	0	1	1	1	1	3	3	3	#NULL!	0
0	33.8316	2	3	1	0	1	0	1	0	0	0	0	#NULL!	0	0	0	0	0	0	1	1	0	0	0	0	0	1	0	0	0	0	0	0	0	0	0	0	0	0	0	0	0	0	0	0	2	1	1	0
0	51.8987	1	3	1	0	1	0	1	0	0	0	0	1	1	0	0	0	0	0	0	1	0	1	1	0	0	0	0	0	1	1	1	0	1	0	0	1	0	0	0	1	0	0	2	0	3	0	1	1
0	66.2149	2	3	1	3	0	0	1	0	0	0	0	#NULL!	0	0	0	0	0	0	1	1	0	0	0	0	0	1	0	0	0	0	0	0	0	0	0	1	0	0	0	0	0	0	0	0	0	2	1	0
0	27.666	2	3	1	0	1	0	1	0	0	0	0	#NULL!	1	0	0	0	0	0	0	1	0	1	1	0	0	0	0	0	0	0	0	0	0	0	0	0	0	0	0	1	1	1	4	0	4	1	2	2
0	47.1129	2	3	1	0	1	0	1	0	0	0	0	0	1	0	0	0	0	0	0	1	0	1	1	0	0	0	0	0	0	1	0	#NULL!	1	1	0	1	1	1	0	3	1	1	2	1	2	3	1	2
0	47.9398	1	3	1	0	1	0	1	0	0	0	0	0	0	0	0	0	0	0	1	1	0	0	0	0	0	1	0	0	1	1	0	0	1	0	0	0	0	1	0	2	1	1	0	3	3	2	2	3
0	39.5838	1	3	1	0	1	0	1	0	0	0	0	#NULL!	0	0	0	0	0	0	1	1	0	0	0	0	0	1	0	1	0	0	0	0	0	0	0	0	0	0	0	1	1	1	2	2	1	1	1	2
0	46.8172	2	3	1	1	0	0	1	0	0	0	0	1	0	0	0	0	0	0	1	1	0	0	0	0	0	1	0	1	0	2	0	0	2	1	1	#NULL!	0	1	0	1	0	0	0	1	2	2	2	1
0	70.976	1	3	1	3	0	1	0	1	0	0	0	1	0	0	0	0	0	0	1	1	0	0	0	0	0	1	0	#NULL!	0	0	0	0	2	0	0	1	0	0	0	1	1	1	2	2	2	1	2	3
0	21.9192	1	1	0	4	1	3	0	0	0	1	0	1	1	0	0	0	0	0	0	1	0	1	1	0	0	0	0	1	0	1	0	0	0	0	0	0	1	0	0	1	3	2	3	2	3	1	2	2
0	27.8686	1	3	1	0	1	0	1	0	0	0	0	0	1	0	0	0	0	0	0	1	0	1	1	0	0	0	0	0	0	1	0	1	0	1	0	0	0	1	0	2	1	2	3	0	2	1	1	4
0	20.5859	2	1	0	4	1	0	1	0	0	0	0	0	0	0	0	0	0	0	1	1	0	0	0	0	0	1	0	1	0	1	0	0	0	0	0	1	0	1	0	0	1	0	0	0	0	1	0	1
0	43.3265	2	2	0	0	1	0	1	0	0	0	0	0	1	0	0	0	0	0	0	1	0	1	1	0	0	0	0	0	0	1	0	0	0	0	0	0	0	1	0	1	1	0	1	0	1	2	3	3
0	61.6947	1	3	1	3	0	0	1	0	0	0	0	0	1	0	0	0	0	0	0	1	0	1	1	0	0	0	0	0	0	1	0	1	0	0	0	0	0	0	0	2	1	1	1	0	2	2	0	2
0	54.0315	1	3	1	0	1	0	1	0	0	0	0	#NULL!	0	0	0	0	0	0	0	0	0	0	0	0	0	0	1	0	0	1	0	0	0	0	0	0	0	0	0	1	3	1	3	1	3	1	2	3
0	29.859	2	#NULL!	#NULL!	4	1	0	1	0	0	0	0	0	1	0	0	0	0	0	0	1	0	1	1	0	0	0	0	1	0	1	0	1	2	0	0	1	0	0	0	0	0	0	0	0	0	2	2	2
0	58.8665	2	2	0	0	1	0	1	0	0	0	0	0	1	0	0	0	0	0	0	1	0	1	1	0	0	0	0	0	0	0	0	0	1	1	0	0	0	0	0	3	0	0	0	0	0	0	0	0
0	74.9706	2	3	1	3	0	0	1	0	0	0	0	#NULL!	1	0	0	0	0	0	0	1	0	1	1	0	0	0	0	0	0	0	0	0	0	0	0	0	0	0	0	2	2	2	#NULL!	1	1	2	3	3
0	75.4031	2	2	0	3	0	0	1	0	0	0	0	0	0	0	0	0	0	0	1	1	0	0	0	0	0	1	0	0	0	1	1	0	1	0	1	0	0	0	0	#NULL!	#NULL!	#NULL!	#NULL!	#NULL!	#NULL!	#NULL!	#NULL!	#NULL!
0	61.7933	1	3	1	0	1	2	0	0	1	0	0	1	0	1	1	1	0	0	0	3	1	2	0	0	1	0	0	1	1	1	0	0	2	0	0	1	0	1	0	0	0	0	0	0	0	0	0	0
0	59.9699	1	1	0	0	1	2	0	0	1	0	0	0	0	0	0	0	0	0	0	0	0	0	0	0	0	0	1	1	0	2	0	0	0	0	0	1	0	0	1	4	4	4	0	4	2	2	4	4
0	67.4661	2	4	0	#NULL!	#NULL!	2	0	0	1	0	0	1	1	1	1	1	0	1	0	5	2	3	0	0	1	0	0	1	1	2	0	0	2	1	1	1	1	1	1	2	3	3	1	0	2	1	#NULL!	3
0	50.3025	1	2	0	0	1	0	1	0	0	0	0	#NULL!	0	0	0	0	0	0	0	0	0	0	0	0	0	0	1	0	0	0	0	0	0	0	0	0	0	0	0	3	3	0	2	1	2	1	1	2
0	61.6619	1	3	1	4	1	0	1	0	0	0	0	#NULL!	1	0	0	0	0	0	0	1	0	1	1	0	0	0	0	0	0	1	0	0	0	0	0	0	0	0	0	3	3	2	2	2	2	1	2	2
0	74.2971	2	3	1	3	0	1	0	1	0	0	0	0	0	1	0	0	0	0	0	1	0	1	1	0	0	0	0	#NULL!	0	0	0	1	2	0	0	1	0	1	0	2	#NULL!	#NULL!	#NULL!	#NULL!	#NULL!	#NULL!	#NULL!	4
0	32.5421	1	1	0	0	1	0	1	0	0	0	0	#NULL!	0	0	0	0	0	0	1	1	0	0	0	0	0	1	0	0	0	0	0	0	1	0	0	0	0	0	0	1	1	1	1	2	2	#NULL!	2	2
0	67.8987	2	3	1	3	0	1	0	1	0	0	0	0	1	0	1	0	0	0	0	2	0	2	1	0	0	0	0	0	0	1	0	0	1	0	0	1	0	0	0	2	3	1	1	2	1	2	1	3
0	36.9446	1	3	1	0	1	4	0	0	0	0	1	1	0	0	1	0	0	0	0	1	0	1	1	0	0	0	0	1	1	2	1	0	0	1	0	1	0	2	0	3	1	3	1	0	2	2	1	1
0	47.0418	1	3	1	0	1	0	1	0	0	0	0	0	1	0	0	0	0	0	0	1	0	1	1	0	0	0	0	0	0	1	0	0	2	1	0	0	0	0	0	0	0	0	1	1	1	1	1	2
0	88.0301	1	3	1	3	0	0	1	0	0	0	0	0	0	0	0	0	0	0	0	0	0	0	0	0	0	0	1	0	1	0	1	0	0	1	0	0	#NULL!	2	1	#NULL!	#NULL!	4	#NULL!	#NULL!	#NULL!	#NULL!	#NULL!	#NULL!
0	69.6263	2	4	0	3	0	0	1	0	0	0	0	#NULL!	0	0	0	0	0	0	1	1	0	0	0	0	0	1	0	0	0	0	0	0	1	0	0	0	0	0	0	2	3	2	2	1	3	1	1	2
0	29.8042	2	3	1	0	1	0	1	0	0	0	0	#NULL!	0	0	0	0	0	0	1	1	0	0	0	0	0	1	0	0	0	0	0	0	0	0	0	0	0	0	0	2	1	1	3	1	3	2	1	1
0	45.6263	2	2	0	0	1	0	1	0	0	0	0	0	1	0	0	0	0	0	0	1	0	1	1	0	0	0	0	0	0	1	0	0	1	0	0	0	0	0	0	0	0	0	0	0	0	4	0	0
0	41.1444	1	3	1	0	1	0	1	0	0	0	0	#NULL!	1	0	1	0	0	0	0	2	0	2	1	0	0	0	0	0	0	0	0	0	1	0	0	0	0	0	0	0	0	0	1	2	1	3	2	2
0	38.2943	2	3	1	0	1	0	1	0	0	0	0	0	1	0	1	0	0	0	0	2	0	2	1	0	0	0	0	1	0	1	0	0	1	0	0	1	0	0	0	3	1	1	2	2	2	2	2	2
0	64.1232	1	3	1	4	1	0	1	0	0	0	0	0	0	0	1	0	0	0	0	1	0	1	1	0	0	0	0	0	0	1	0	1	1	0	0	0	1	1	0	#NULL!	#NULL!	#NULL!	#NULL!	#NULL!	#NULL!	#NULL!	#NULL!	#NULL!
0	35.1239	1	3	1	0	1	0	1	0	0	0	0	#NULL!	0	0	0	0	0	0	1	1	0	0	0	0	0	1	0	0	0	0	0	0	0	0	0	0	0	0	0	1	1	1	2	1	1	2	2	2
0	74.0151	2	2	0	3	0	0	1	0	0	0	0	0	0	0	1	0	0	0	1	2	0	1	1	0	0	0	0	0	1	1	0	1	1	1	0	0	1	1	0	#NULL!	#NULL!	#NULL!	#NULL!	#NULL!	#NULL!	#NULL!	#NULL!	#NULL!
0	69.5058	2	3	1	3	0	0	1	0	0	0	0	0	0	0	0	0	0	0	1	1	0	0	0	0	0	1	0	1	0	1	0	0	2	0	0	1	0	0	0	1	1	3	1	1	2	1	1	2
0	72.1177	2	3	1	1	0	0	1	0	0	0	0	0	1	0	1	0	0	0	1	3	0	2	1	0	0	0	0	1	1	1	0	0	1	0	0	2	0	0	0	#NULL!	#NULL!	#NULL!	#NULL!	#NULL!	#NULL!	#NULL!	#NULL!	#NULL!
0	18.2505	2	1	0	4	1	0	1	0	0	0	0	0	1	0	0	0	0	0	0	1	0	1	1	0	0	0	0	0	0	1	0	0	1	0	0	0	0	0	0	1	1	1	1	0	2	1	2	2
0	49.9411	1	3	1	0	1	0	1	0	0	0	0	#NULL!	1	0	0	0	0	0	0	1	0	1	1	0	0	0	0	0	0	0	0	#NULL!	1	0	#NULL!	0	#NULL!	#NULL!	#NULL!	2	1	2	1	1	1	2	2	3
0	19.3457	1	1	0	4	1	0	1	0	0	0	0	0	1	0	0	0	0	0	0	1	0	1	1	0	0	0	0	1	0	0	0	1	0	0	0	0	0	0	0	1	1	0	2	0	2	1	1	1
0	58.0999	1	3	1	0	1	0	1	0	0	0	0	0	0	0	0	0	0	0	1	1	0	0	0	0	0	1	0	1	1	0	0	0	1	0	1	1	1	0	0	2	2	1	1	2	2	2	2	2
0	70.2888	1	2	0	3	0	0	1	0	0	0	0	0	0	0	0	0	0	0	0	0	0	0	0	0	0	0	1	0	0	1	0	0	0	0	0	1	0	0	0	1	1	1	0	1	1	2	1	1
0	61.8398	2	3	1	3	0	0	1	0	0	0	0	1	1	0	0	0	0	0	0	1	0	1	1	0	0	0	0	1	1	1	0	0	1	0	0	0	1	0	0	2	2	3	3	1	1	2	2	3
0	34.5927	2	1	0	0	1	0	1	0	0	0	0	#NULL!	1	0	0	0	0	0	0	1	0	1	1	0	0	0	0	0	0	0	0	0	0	0	0	0	0	0	0	1	2	1	1	2	2	1	2	3
0	54.3272	2	1	0	3	0	1	0	1	0	0	0	1	0	0	0	1	0	0	0	1	1	0	0	1	0	0	0	1	1	1	1	0	1	0	0	0	1	1	1	1	0	#NULL!	#NULL!	0	1	0	0	0
0	53.7084	2	3	1	0	1	0	1	0	0	0	0	0	1	0	0	0	0	0	0	1	0	1	1	0	0	0	0	1	0	2	0	0	0	0	0	0	0	0	0	1	0	0	0	0	2	1	1	1
0	65.0815	1	3	1	3	0	0	1	0	0	0	0	0	1	0	0	0	0	0	1	2	0	1	1	0	0	0	0	0	0	0	0	1	0	0	0	1	0	0	0	1	1	2	1	2	3	1	2	#NULL!
0	59.3895	2	3	1	0	1	1	0	1	0	0	0	0	0	0	0	0	0	0	1	1	0	0	0	0	0	1	0	1	1	1	0	2	2	0	0	0	1	0	0	2	0	1	1	1	1	3	2	3
0	68.679	2	3	1	3	0	2	0	0	1	0	0	#NULL!	0	0	0	0	0	0	1	1	0	0	0	0	0	1	0	0	0	0	0	0	0	0	0	0	1	0	0	4	0	1	0	0	0	1	0	0
0	22.8118	2	1	0	4	1	0	1	0	0	0	0	1	1	0	0	0	0	0	0	1	0	1	1	0	0	0	0	0	0	0	0	0	1	0	1	0	0	1	0	0	0	0	2	1	2	2	2	3
0	59.1431	1	3	1	3	0	0	1	0	0	0	0	#NULL!	1	0	0	0	0	0	0	1	0	1	1	0	0	0	0	0	0	0	0	0	0	0	0	0	0	0	0	2	1	1	2	1	2	1	1	1
0	57.514	1	3	1	0	1	0	1	0	0	0	0	#NULL!	0	0	0	0	0	0	1	1	0	0	0	0	0	1	0	0	0	0	0	0	0	0	0	1	0	0	0	2	1	2	1	1	1	2	2	1
0	81.7002	2	3	1	3	0	0	1	0	0	0	0	#NULL!	0	0	0	0	0	0	1	1	0	0	0	0	0	1	0	0	0	1	0	0	0	0	0	0	0	0	0	#NULL!	#NULL!	#NULL!	#NULL!	#NULL!	#NULL!	#NULL!	#NULL!	4
0	62.1437	2	3	1	#NULL!	#NULL!	1	0	1	0	0	0	0	0	0	0	0	0	0	0	0	0	0	0	0	0	0	1	0	0	1	0	0	0	0	0	0	0	1	0	1	1	1	1	1	1	1	2	2
0	49.8015	1	2	0	0	1	1	0	1	0	0	0	0	0	0	0	0	0	0	1	1	0	0	0	0	0	1	0	0	0	1	0	0	0	0	0	2	0	0	0	1	0	1	1	1	1	1	2	2
0	49.3881	2	2	0	0	1	0	1	0	0	0	0	0	1	0	0	0	0	0	0	1	0	1	1	0	0	0	0	0	0	0	0	1	0	0	1	0	0	0	0	0	0	0	0	0	0	0	0	0
0	62.4887	2	3	1	0	1	0	1	0	0	0	0	0	1	0	1	0	0	0	0	2	0	2	1	0	0	0	0	0	0	0	#NULL!	1	0	0	0	1	0	0	0	1	1	2	2	1	1	3	1	2
0	73.8481	1	3	1	3	0	0	1	0	0	0	0	#NULL!	0	0	0	0	0	0	1	1	0	0	0	0	0	1	0	0	0	0	0	0	0	0	0	0	0	0	0	3	2	2	#NULL!	1	2	3	2	2
0	58.2724	2	3	1	0	1	0	1	0	0	0	0	#NULL!	0	0	0	0	0	0	0	0	0	0	0	0	0	0	1	0	0	1	0	0	0	0	0	0	0	0	0	2	1	1	2	1	2	2	1	2
0	62.2149	1	2	0	2	0	0	1	0	0	0	0	0	0	0	0	0	0	0	1	1	0	0	0	0	0	1	0	0	0	1	0	0	1	0	0	1	0	1	0	0	0	0	0	0	2	2	1	1
0	63.4908	1	3	1	0	1	0	1	0	0	0	0	#NULL!	1	0	1	0	0	0	0	2	0	2	1	0	0	0	0	0	0	1	0	0	0	0	0	0	0	0	0	3	1	2	2	1	2	1	2	3
0	37.5332	2	3	1	4	1	1	0	1	0	0	0	0	1	0	0	0	0	0	0	1	0	1	1	0	0	0	0	0	0	1	0	0	2	0	0	1	0	0	0	1	1	1	2	0	2	1	1	2
0	33.024	2	3	1	0	1	0	1	0	0	0	0	#NULL!	0	0	0	0	0	0	1	1	0	0	0	0	0	1	0	0	0	0	0	0	0	0	0	0	0	0	0	1	0	0	1	0	1	1	2	1
0	71.7536	1	4	0	3	0	1	0	1	0	0	0	0	0	0	0	0	0	0	1	1	0	0	0	0	0	1	0	0	0	1	0	0	2	0	1	1	0	0	0	2	0	0	1	0	2	1	2	3
0	53.3771	1	3	1	0	1	0	1	0	0	0	0	#NULL!	1	0	0	0	0	0	1	2	0	1	1	0	0	0	0	0	0	0	0	0	1	0	0	0	0	0	0	1	1	1	2	1	2	2	1	1
0	80.3888	2	4	0	3	0	0	1	0	0	0	0	#NULL!	1	0	0	0	0	0	0	1	0	1	1	0	0	0	0	0	#NULL!	0	0	0	1	0	0	0	0	0	0	4	4	4	2	1	1	#NULL!	4	0
0	21.013	2	1	0	4	1	0	1	0	0	0	0	#NULL!	0	0	0	0	0	0	0	0	0	0	0	0	0	0	1	0	0	0	0	0	1	0	0	0	0	0	0	3	0	2	0	0	1	0	1	1
0	59.1184	1	3	1	0	1	1	0	1	0	0	0	0	0	0	0	0	0	0	1	1	0	0	0	0	0	1	0	1	0	1	1	0	2	1	1	1	2	1	1	3	1	1	3	1	3	3	1	3
0	18.4942	2	3	1	4	1	1	0	1	0	0	0	1	1	0	1	0	0	0	0	2	0	2	1	0	0	0	0	2	1	2	1	0	1	0	0	0	1	1	0	1	0	1	0	0	0	1	0	1
0	44.2355	2	3	1	0	1	0	1	0	0	0	0	0	1	0	0	0	0	0	1	2	0	1	1	0	0	0	0	0	0	1	0	0	1	0	0	0	0	1	0	0	0	0	0	0	2	#NULL!	#NULL!	#NULL!
0	40.4134	1	3	1	2	0	0	1	0	0	0	0	0	0	0	1	0	0	0	0	1	0	1	1	0	0	0	0	0	0	1	0	0	1	0	0	0	1	0	0	0	0	0	0	0	3	2	0	0
0	71.2115	2	3	1	3	0	1	0	1	0	0	0	0	1	0	1	0	0	0	0	2	0	2	1	0	0	0	0	1	0	1	0	0	0	0	0	0	0	1	0	2	2	1	2	1	1	1	1	3
0	72.8049	2	2	0	#NULL!	#NULL!	1	0	1	0	0	0	#NULL!	0	0	0	0	0	0	0	0	0	0	0	0	0	0	1	0	1	0	0	0	0	0	0	0	0	0	0	#NULL!	#NULL!	#NULL!	#NULL!	#NULL!	#NULL!	2	2	2
0	53.2457	1	3	1	0	1	0	1	0	0	0	0	0	0	0	0	0	0	0	1	1	0	0	0	0	0	1	0	0	0	0	0	2	2	0	0	0	0	0	0	0	0	0	0	0	0	0	0	0
0	21.9439	2	1	0	4	1	0	1	0	0	0	0	#NULL!	0	0	0	0	0	0	1	1	0	0	0	0	0	1	0	0	0	0	0	0	0	0	0	0	0	0	0	0	0	0	2	1	3	0	1	1
0	59.091	1	3	1	0	1	1	0	1	0	0	0	0	0	0	0	0	0	0	1	1	0	0	0	0	0	1	0	0	0	1	0	1	1	0	0	1	0	0	0	1	1	1	3	1	3	1	1	1
0	67.4497	1	4	0	3	0	0	1	0	0	0	0	#NULL!	1	0	0	0	0	0	0	1	0	1	1	0	0	0	0	0	0	1	0	0	0	0	0	0	0	0	0	1	1	1	1	1	2	2	1	2
0	36.9062	2	3	1	0	1	0	1	0	0	0	0	0	1	0	0	0	0	0	0	1	0	1	1	0	0	0	0	0	0	1	0	0	0	1	0	1	0	0	0	1	1	1	2	2	2	2	3	2
0	74.8419	1	3	1	3	0	1	0	1	0	0	0	1	1	0	0	0	0	0	0	1	0	1	1	0	0	0	0	0	0	0	0	0	0	2	0	1	0	0	0	1	1	1	1	1	1	2	2	2
0	44.8515	1	2	0	0	1	0	1	0	0	0	0	0	0	0	1	0	0	0	0	1	0	1	1	0	0	0	0	1	1	1	0	0	0	1	0	0	1	1	1	3	0	0	1	1	2	2	2	4
0	61.473	1	3	1	0	1	0	1	0	0	0	0	#NULL!	1	0	0	0	0	0	0	1	0	1	1	0	0	0	0	0	0	1	0	0	0	0	0	0	0	0	0	2	2	1	1	0	2	2	2	3
0	66.6585	2	3	1	3	0	0	1	0	0	0	0	0	0	0	1	0	0	0	0	1	0	1	1	0	0	0	0	1	1	1	0	0	0	0	1	1	0	1	0	1	1	1	1	1	1	1	1	2
0	51.0965	2	3	1	0	1	4	0	0	0	0	1	1	1	0	0	0	0	1	0	2	1	1	0	0	1	0	0	1	1	1	1	0	0	0	1	0	1	0	1	2	1	1	2	1	0	1	0	0
0	51.4415	2	3	1	0	1	0	1	0	0	0	0	0	0	0	0	0	0	0	0	0	0	0	0	0	0	0	1	0	0	0	0	2	2	0	0	1	1	0	0	0	0	0	2	0	0	1	0	0
0	56.1944	2	2	0	0	1	0	1	0	0	0	0	0	1	1	0	1	0	0	0	3	1	2	0	0	1	0	0	1	0	1	0	1	2	0	0	1	1	1	1	0	0	0	0	0	2	2	1	2
0	63.2225	1	3	1	3	0	1	0	1	0	0	0	0	0	0	0	0	0	0	1	1	0	0	0	0	0	1	0	0	0	1	1	0	1	0	0	0	0	1	0	2	0	0	2	1	1	3	2	3
0	56.6352	2	1	0	4	1	1	0	1	0	0	0	1	1	1	1	0	0	0	0	3	0	3	1	0	0	0	0	1	1	1	0	1	2	1	1	2	1	1	1	0	0	0	0	0	0	2	0	1
0	64.2218	1	3	1	3	0	0	1	0	0	0	0	0	0	0	0	0	0	0	0	0	0	0	0	0	0	0	1	0	0	1	0	0	0	0	0	1	0	0	0	#NULL!	#NULL!	#NULL!	#NULL!	#NULL!	#NULL!	#NULL!	#NULL!	#NULL!
0	36.2984	2	3	1	0	1	1	0	1	0	0	0	0	1	1	1	0	0	0	0	3	0	3	1	0	0	0	0	0	1	1	0	1	2	1	1	2	0	1	0	2	1	1	2	1	3	1	2	3
0	49.4045	2	3	1	0	1	0	1	0	0	0	0	#NULL!	1	0	0	0	0	0	0	1	0	1	1	0	0	0	0	0	0	0	0	0	0	0	1	0	0	0	0	1	#NULL!	0	2	0	3	2	1	#NULL!
0	63.9754	2	3	1	1	0	0	1	0	0	0	0	0	0	0	0	0	0	0	1	1	0	0	0	0	0	1	0	1	0	1	0	0	1	1	1	1	0	0	0	0	0	0	0	0	0	0	1	0
0	55.551	1	3	1	0	1	3	0	0	0	1	0	1	0	0	0	0	0	0	1	1	0	0	0	0	0	1	0	1	1	1	0	0	2	0	0	0	0	1	0	1	0	0	0	0	0	0	0	2
0	64.3587	2	3	1	3	0	0	1	0	0	0	0	0	1	0	1	0	0	0	0	2	0	2	1	0	0	0	0	1	0	1	0	0	1	0	0	1	0	1	0	2	2	1	2	2	2	1	2	2
0	69.3826	1	3	1	3	0	0	1	0	0	0	0	#NULL!	1	0	1	0	0	0	0	2	0	2	1	0	0	0	0	0	0	0	0	0	1	0	0	0	0	0	0	0	0	0	0	0	0	0	0	0
0	50.0643	2	2	0	2	0	2	0	0	1	0	0	0	0	0	0	0	0	0	1	1	0	0	0	0	0	1	0	2	#NULL!	1	0	0	2	0	1	0	0	0	#NULL!	2	0	0	3	3	3	4	2	2
0	56.7885	2	3	1	0	1	0	1	0	0	0	0	0	0	0	0	0	0	0	0	0	0	0	0	0	0	0	1	0	0	0	0	0	1	0	0	2	0	0	0	2	2	2	2	2	2	2	2	3
0	67.1102	2	3	1	3	0	1	0	1	0	0	0	#NULL!	1	0	0	0	0	0	0	1	0	1	1	0	0	0	0	0	0	0	0	1	0	0	0	0	0	0	0	1	0	0	0	0	0	0	#NULL!	0
0	52.167	1	3	1	0	1	0	1	0	0	0	0	#NULL!	0	0	0	0	0	0	1	1	0	0	0	0	0	1	0	0	0	0	0	0	0	0	0	0	0	#NULL!	0	1	1	1	1	1	1	2	1	1
0	85.7112	2	4	0	3	0	0	1	0	0	0	0	0	0	0	0	0	0	0	1	1	0	0	0	0	0	1	0	0	0	1	0	0	1	0	0	0	0	0	0	2	2	1	1	0	1	1	1	1
0	71.1184	2	3	1	3	0	0	1	0	0	0	0	0	1	0	0	0	0	0	0	1	0	1	1	0	0	0	0	1	1	1	0	0	1	1	0	0	0	1	0	2	2	2	1	1	3	2	1	3
0	59.1266	2	2	0	0	1	0	1	0	0	0	0	0	0	0	0	0	0	0	1	1	0	0	0	0	0	1	0	0	1	1	0	0	0	0	0	1	0	1	0	1	1	1	1	#NULL!	1	3	1	3
0	75.5647	1	3	1	3	0	0	1	0	0	0	0	0	1	0	0	0	0	0	0	1	0	1	1	0	0	0	0	1	0	2	0	0	0	0	1	0	0	0	0	3	1	1	0	0	2	1	0	3
0	77.2731	2	4	0	3	0	4	0	0	0	0	1	0	0	0	0	0	0	0	1	1	0	0	0	0	0	1	0	0	1	1	1	0	2	2	0	1	1	1	0	3	0	0	0	0	0	#NULL!	#NULL!	#NULL!
0	19.0281	1	1	0	4	1	0	1	0	0	0	0	0	1	0	0	0	0	0	0	1	0	1	1	0	0	0	0	0	0	1	0	0	1	0	0	0	0	0	0	3	3	2	3	1	2	0	1	2
0	42.0397	2	3	1	0	1	0	1	0	0	0	0	0	0	0	0	0	0	1	0	1	1	0	0	1	0	0	0	1	1	1	0	2	1	0	0	1	1	1	0	2	1	1	2	1	2	1	1	2
0	88.9336	2	4	0	1	0	0	1	0	0	0	0	0	1	0	0	0	0	0	0	1	0	1	1	0	0	0	0	0	0	1	0	0	2	0	0	#NULL!	0	1	0	3	0	2	0	0	0	0	2	4
0	29.755	2	3	1	4	1	0	1	0	0	0	0	#NULL!	1	0	1	0	0	0	0	2	0	2	1	0	0	0	0	0	0	0	0	0	0	0	0	1	0	0	0	0	0	0	0	0	2	0	0	0
0	79.0993	2	4	0	1	0	0	1	0	0	0	0	0	1	1	1	0	0	0	0	3	0	3	1	0	0	0	0	0	2	1	0	#NULL!	2	0	0	#NULL!	0	0	0	1	1	1	1	1	1	2	2	2
0	51.3566	2	3	1	0	1	0	1	0	0	0	0	0	1	0	1	0	0	0	0	2	0	2	1	0	0	0	0	0	0	0	0	1	0	0	0	1	0	0	0	0	0	0	0	0	0	0	0	0
0	28.23	2	3	1	4	1	0	1	0	0	0	0	0	1	0	0	0	0	0	0	1	0	1	1	0	0	0	0	1	0	1	0	0	2	0	0	0	1	1	0	0	0	0	0	0	0	2	0	0
0	59.7399	1	3	1	4	1	0	1	0	0	0	0	#NULL!	0	0	0	0	0	0	1	1	0	0	0	0	0	1	0	0	0	0	0	0	0	0	0	0	0	0	0	#NULL!	#NULL!	#NULL!	#NULL!	#NULL!	#NULL!	#NULL!	#NULL!	#NULL!
0	47.2033	2	2	0	0	1	0	1	0	0	0	0	#NULL!	0	0	0	0	0	0	0	0	0	0	0	0	0	0	1	0	0	1	0	0	0	0	0	0	0	0	0	1	1	1	1	1	2	1	1	1
0	44.0575	1	3	1	0	1	0	1	0	0	0	0	#NULL!	1	0	1	0	0	0	0	2	0	2	1	0	0	0	0	0	0	1	0	0	0	0	0	0	0	0	0	1	1	0	1	1	2	2	2	2
0	42.5216	2	3	1	0	1	0	1	0	0	0	0	#NULL!	1	0	1	0	0	0	0	2	0	2	1	0	0	0	0	0	0	1	0	0	0	0	0	0	0	0	0	3	1	1	3	1	3	2	2	3
0	57.6509	2	1	0	4	1	1	0	1	0	0	0	0	1	0	1	0	0	0	0	2	0	2	1	0	0	0	0	1	1	1	1	0	1	1	0	0	1	1	1	2	1	1	1	1	1	2	1	1
0	70.6201	2	2	0	3	0	0	1	0	0	0	0	0	1	0	1	0	0	0	0	2	0	2	1	0	0	0	0	1	1	2	0	1	1	1	0	0	1	1	0	2	2	1	2	1	2	2	2	2
0	83.1266	2	4	0	3	0	0	1	0	0	0	0	0	0	0	0	0	0	0	1	1	0	0	0	0	0	1	0	0	0	1	0	0	1	0	0	0	0	0	0	3	0	2	3	2	3	2	0	0
0	65.5277	1	3	1	3	0	0	1	0	0	0	0	#NULL!	0	0	1	0	0	0	0	1	0	1	1	0	0	0	0	0	0	0	0	0	1	0	0	0	0	0	0	2	2	2	2	1	1	1	2	3
0	59.4716	1	3	1	0	1	0	1	0	0	0	0	0	1	0	0	0	0	0	0	1	0	1	1	0	0	0	0	0	0	0	0	1	1	0	0	0	0	0	0	3	1	0	1	0	1	0	1	1
0	62.0397	1	3	1	0	1	0	1	0	0	0	0	#NULL!	1	0	1	0	0	0	0	2	0	2	1	0	0	0	0	0	0	0	0	0	2	0	0	0	0	0	0	2	1	1	1	0	1	3	1	3
0	61.3689	1	3	1	4	1	0	1	0	0	0	0	0	0	0	0	0	0	0	1	1	0	0	0	0	0	1	0	1	0	1	0	0	1	0	0	0	0	0	0	2	3	3	3	3	3	1	1	3
0	74.4997	2	1	0	3	0	0	1	0	0	0	0	#NULL!	0	0	0	0	0	0	1	1	0	0	0	0	0	1	0	0	0	0	0	0	1	0	0	0	0	0	0	4	3	3	1	1	1	3	1	1
0	82.1519	2	4	0	#NULL!	#NULL!	0	1	0	0	0	0	#NULL!	0	0	0	0	0	0	0	0	0	0	0	0	0	0	1	#NULL!	#NULL!	#NULL!	#NULL!	#NULL!	2	#NULL!	#NULL!	#NULL!	#NULL!	#NULL!	#NULL!	#NULL!	#NULL!	#NULL!	#NULL!	#NULL!	#NULL!	#NULL!	#NULL!	#NULL!
0	46.3737	2	3	1	4	1	0	1	0	0	0	0	#NULL!	0	0	1	0	0	0	0	1	0	1	1	0	0	0	0	0	0	0	0	0	0	0	0	0	0	0	0	3	0	0	0	0	0	0	0	0
0	51.0883	1	3	1	2	0	0	1	0	0	0	0	0	0	0	0	0	0	0	0	0	0	0	0	0	0	0	1	1	1	1	2	2	2	0	0	#NULL!	0	1	0	1	1	1	1	3	3	1	1	3
0	65.8481	2	3	1	#NULL!	#NULL!	0	1	0	0	0	0	1	0	0	0	0	0	0	1	1	0	0	0	0	0	1	0	0	0	1	0	0	1	0	0	1	0	0	1	2	3	#NULL!	1	2	2	2	2	2
0	43.3183	2	3	1	0	1	1	0	1	0	0	0	#NULL!	0	0	1	0	0	0	0	1	0	1	1	0	0	0	0	1	0	0	0	0	0	0	0	0	0	0	0	1	1	0	1	0	1	0	1	1
0	75.4552	1	3	1	3	0	0	1	0	0	0	0	1	1	0	1	0	0	0	0	2	0	2	1	0	0	0	0	0	0	1	0	0	1	0	0	0	0	0	0	2	2	2	0	0	0	1	1	1
0	20.8131	2	1	0	0	1	1	0	1	0	0	0	0	0	0	0	1	0	0	0	1	1	0	0	1	0	0	0	2	1	1	1	0	1	0	0	1	0	0	0	2	0	0	3	1	2	1	2	2
0	57.5113	1	2	0	2	0	0	1	0	0	0	0	#NULL!	0	0	0	0	0	0	1	1	0	0	0	0	0	1	0	0	0	0	0	0	0	0	0	0	0	0	0	2	2	2	2	2	2	2	2	2
0	40.7392	1	3	1	0	1	0	1	0	0	0	0	0	1	1	0	0	0	0	0	2	0	2	1	0	0	0	0	0	0	0	0	0	1	0	1	0	0	0	0	1	1	0	1	1	3	1	0	1
0	74.1492	2	3	1	3	0	0	1	0	0	0	0	0	0	0	0	0	0	0	1	1	0	0	0	0	0	1	0	0	0	1	0	0	1	0	0	0	0	0	0	2	2	2	4	2	4	3	3	2
0	21.5058	1	1	0	0	1	0	1	0	0	0	0	0	1	0	0	0	0	0	0	1	0	1	1	0	0	0	0	0	0	1	1	0	0	0	0	0	0	1	0	1	1	0	1	1	2	2	1	#NULL!
0	48.7611	2	2	0	0	1	1	0	1	0	0	0	#NULL!	1	0	0	0	0	0	0	1	0	1	1	0	0	0	0	0	0	0	0	0	0	0	0	0	0	0	0	0	0	0	0	0	0	0	0	0
0	64.2355	1	#NULL!	#NULL!	3	0	1	0	1	0	0	0	0	1	0	0	0	0	0	0	1	0	1	1	0	0	0	0	1	1	1	0	0	2	1	0	1	1	0	0	0	0	0	3	0	3	1	0	0
0	49.1253	1	2	0	0	1	0	1	0	0	0	0	0	1	1	0	0	0	0	0	2	0	2	1	0	0	0	0	1	1	1	0	0	2	0	0	1	1	1	0	2	1	0	2	1	2	1	1	1
0	59.7892	2	4	0	0	1	0	1	0	0	0	0	0	0	0	0	0	0	0	1	1	0	0	0	0	0	1	0	0	0	1	0	0	1	0	0	1	0	0	0	0	0	0	0	0	0	0	2	2
0	32.2272	2	3	1	0	1	3	0	0	0	1	0	1	0	0	0	0	0	0	1	1	0	0	0	0	0	1	0	0	0	1	0	0	1	0	0	0	0	0	0	1	0	0	0	0	0	0	0	0
0	31.6167	2	3	1	0	1	0	1	0	0	0	0	0	0	0	0	0	0	0	0	0	0	0	0	0	0	0	1	1	0	1	0	1	1	1	0	1	1	1	0	2	1	1	2	1	1	2	1	1
0	53.4757	1	3	1	0	1	0	1	0	0	0	0	0	1	0	1	0	0	0	0	2	0	2	1	0	0	0	0	0	0	1	0	0	1	1	0	0	0	0	0	1	1	0	0	0	0	1	1	1
0	55.4524	1	3	1	0	1	3	0	0	0	1	0	1	0	0	0	0	0	1	1	2	1	0	0	1	0	0	0	1	0	1	0	1	1	0	0	1	1	1	1	0	0	2	0	2	#NULL!	2	0	0
0	67.321	2	4	0	3	0	0	1	0	0	0	0	0	0	0	0	0	0	0	0	0	0	0	0	0	0	0	1	1	0	1	0	1	1	0	0	1	0	0	0	0	0	2	0	0	0	2	0	2
0	74.6229	2	4	0	3	0	2	0	0	1	0	0	0	0	1	0	0	0	0	0	1	0	1	1	0	0	0	0	0	0	0	0	1	2	0	0	#NULL!	1	0	0	2	1	1	2	1	2	1	1	2
0	62.9733	2	3	1	3	0	0	1	0	0	0	0	#NULL!	1	1	0	0	0	0	0	2	0	2	1	0	0	0	0	0	0	#NULL!	0	#NULL!	1	0	0	0	0	0	0	1	0	0	0	0	0	0	0	0
0	20.4408	1	1	0	4	1	1	0	1	0	0	0	0	1	0	1	0	0	0	0	2	0	2	1	0	0	0	0	0	0	1	0	0	1	0	1	0	0	1	0	1	1	1	1	1	1	2	1	1
0	55.3046	1	3	1	0	1	2	0	0	1	0	0	1	1	1	1	0	0	0	1	4	0	3	1	0	0	0	0	1	1	1	0	0	1	1	1	1	1	0	0	2	2	#NULL!	2	2	2	2	2	2
0	50.9514	1	3	1	2	0	0	1	0	0	0	0	#NULL!	0	0	0	0	0	0	1	1	0	0	0	0	0	1	0	0	0	#NULL!	0	#NULL!	0	0	#NULL!	0	0	0	0	1	1	1	#NULL!	1	1	0	2	1
0	46.6366	1	#NULL!	#NULL!	0	1	0	1	0	0	0	0	#NULL!	1	0	0	0	0	0	0	1	0	1	1	0	0	0	0	0	0	1	0	0	0	0	0	0	0	0	0	2	1	3	1	2	1	1	3	1
0	46.7105	1	3	1	2	0	1	0	1	0	0	0	0	1	0	1	0	0	0	0	2	0	2	1	0	0	0	0	0	0	0	0	1	1	0	0	1	0	0	0	3	1	1	1	1	2	0	0	0
0	29.9384	2	3	1	0	1	0	1	0	0	0	0	0	1	0	0	0	0	0	0	1	0	1	1	0	0	0	0	0	0	0	0	1	1	1	0	0	0	1	0	1	1	1	1	1	2	1	2	1
0	56.5558	1	3	1	2	0	0	1	0	0	0	0	1	1	0	1	0	0	0	0	2	0	2	1	0	0	0	0	1	1	2	0	0	2	0	1	0	1	1	1	0	0	0	0	0	0	0	0	1
0	46.7899	1	2	0	0	1	1	0	1	0	0	0	1	0	0	0	0	0	1	1	2	1	0	0	1	0	0	0	1	0	1	0	0	2	1	1	0	1	1	0	0	0	0	2	0	2	2	2	4
0	36.742	2	3	1	0	1	0	1	0	0	0	0	0	1	0	0	0	0	0	0	1	0	1	1	0	0	0	0	0	0	1	0	1	1	0	0	1	0	0	0	1	1	1	1	0	1	2	2	1
0	40.6215	1	3	1	0	1	0	1	0	0	0	0	#NULL!	0	0	1	0	0	0	0	1	0	1	1	0	0	0	0	0	0	0	0	0	0	0	0	0	0	1	0	0	1	1	2	1	2	2	1	1
0	61.1937	1	2	0	2	0	1	0	1	0	0	0	#NULL!	0	0	0	0	0	0	1	1	0	0	0	0	0	1	0	0	0	0	0	0	0	0	0	0	0	0	0	2	2	2	2	3	2	3	2	1
0	60.9856	1	1	0	2	0	0	1	0	0	0	0	1	1	0	1	0	0	0	0	2	0	2	1	0	0	0	0	0	0	0	0	#NULL!	2	0	2	#NULL!	0	0	0	3	3	3	3	3	3	3	2	1
0	54.7461	1	3	1	0	1	0	1	0	0	0	0	0	0	0	0	0	0	0	1	1	0	0	0	0	0	1	0	0	0	0	0	0	1	0	0	0	0	1	0	2	0	0	1	0	1	2	0	0
0	41.2594	2	2	0	0	1	0	1	0	0	0	0	0	1	0	0	0	0	0	0	1	0	1	1	0	0	0	0	0	0	1	1	1	2	1	0	2	0	1	0	2	1	1	2	1	2	2	1	1
0	39.332	2	3	1	0	1	0	1	0	0	0	0	1	1	0	0	0	0	0	0	1	0	1	1	0	0	0	0	1	1	1	0	1	0	1	1	2	1	1	0	2	0	3	2	1	2	2	1	1
0	48.9117	2	3	1	0	1	0	1	0	0	0	0	#NULL!	1	0	0	0	0	0	0	1	0	1	1	0	0	0	0	0	0	0	0	0	1	0	0	0	0	0	0	1	1	1	2	1	2	1	2	1
0	61.024	2	3	1	0	1	0	1	0	0	0	0	0	0	0	0	0	0	0	1	1	0	0	0	0	0	1	0	1	1	0	0	0	2	0	1	0	1	0	1	2	1	#NULL!	0	2	3	2	1	3
0	66.6448	2	2	0	3	0	0	1	0	0	0	0	0	0	0	0	0	0	0	1	1	0	0	0	0	0	1	0	1	0	0	0	0	1	0	0	#NULL!	0	0	0	0	0	0	0	0	0	1	1	2
0	29.2868	2	1	0	4	1	0	1	0	0	0	0	1	0	0	0	0	0	0	1	1	0	0	0	0	0	1	0	1	0	1	0	0	2	0	0	2	1	1	0	0	0	0	3	3	0	1	2	1
0	62.3901	1	1	0	3	0	0	1	0	0	0	0	1	0	0	0	0	0	0	1	1	0	0	0	0	0	1	0	0	0	1	0	0	1	0	1	1	0	0	0	1	1	1	3	2	3	2	2	3
0	73.1307	2	2	0	3	0	1	0	1	0	0	0	#NULL!	1	0	0	0	0	0	0	1	0	1	1	0	0	0	0	0	0	0	0	0	0	0	0	0	0	0	0	2	2	2	2	2	2	2	2	2
0	53.6318	2	3	1	0	1	0	1	0	0	0	0	0	1	1	0	0	0	0	0	2	0	2	1	0	0	0	0	1	0	0	0	1	2	0	1	0	0	0	1	1	1	1	1	1	1	1	1	1
0	51.9535	2	3	1	0	1	1	0	1	0	0	0	0	0	0	1	0	0	0	1	2	0	1	1	0	0	0	0	0	0	1	0	0	1	0	1	0	0	1	0	2	3	3	3	1	3	3	3	3
0	77.7823	2	4	0	1	0	0	1	0	0	0	0	#NULL!	0	0	0	0	0	0	0	0	0	0	0	0	0	0	1	0	0	0	0	0	0	0	0	#NULL!	0	0	0	2	2	2	3	#NULL!	3	1	2	3
0	25.525	2	3	1	4	1	1	0	1	0	0	0	1	0	0	0	0	0	0	1	1	0	0	0	0	0	1	0	1	0	0	1	0	1	0	0	0	0	0	0	1	0	0	0	1	3	4	2	3
0	30.4257	2	1	0	0	1	0	1	0	0	0	0	1	1	0	1	0	0	0	0	2	0	2	1	0	0	0	0	1	1	1	0	0	2	0	0	1	0	0	0	1	1	1	1	1	1	1	1	1
0	40.5613	1	1	0	2	0	2	0	0	1	0	0	0	0	0	0	0	0	1	0	1	1	0	0	1	0	0	0	1	1	1	1	1	2	0	1	0	1	1	0	4	0	4	2	0	2	0	1	1
0	55.1567	2	1	0	2	0	4	0	0	0	0	1	1	0	0	0	0	1	0	1	2	1	0	0	1	0	0	0	1	0	0	0	0	0	0	0	0	1	0	0	2	1	1	2	2	2	2	2	2
0	27.3922	2	1	0	2	0	0	1	0	0	0	0	0	1	0	0	0	0	0	0	1	0	1	1	0	0	0	0	1	0	1	2	#NULL!	0	0	0	0	0	0	0	2	0	2	1	0	2	1	0	0
0	63.4168	2	2	0	2	0	0	1	0	0	0	0	0	1	0	0	0	0	0	0	1	0	1	1	0	0	0	0	0	0	0	0	0	1	0	#NULL!	0	0	0	1	#NULL!	#NULL!	#NULL!	#NULL!	#NULL!	#NULL!	#NULL!	#NULL!	#NULL!
0	70.9021	1	3	1	3	0	0	1	0	0	0	0	1	0	0	0	0	0	0	1	1	0	0	0	0	0	1	0	1	1	1	0	#NULL!	1	#NULL!	#NULL!	1	#NULL!	0	0	2	0	0	0	0	0	0	2	2
0	47.0554	2	3	1	0	1	2	0	0	1	0	0	1	0	0	0	0	0	0	1	1	0	0	0	0	0	1	0	1	1	1	1	1	2	1	0	2	1	1	1	0	0	0	0	0	2	0	2	2
0	34.2752	1	1	0	0	1	3	0	0	0	1	0	1	0	0	1	0	0	0	0	1	0	1	1	0	0	0	0	1	1	1	0	0	0	0	1	0	1	1	1	#NULL!	#NULL!	#NULL!	#NULL!	#NULL!	#NULL!	#NULL!	#NULL!	#NULL!
0	50.1574	1	3	1	0	1	0	1	0	0	0	0	#NULL!	1	0	0	0	0	0	0	1	0	1	1	0	0	0	0	0	0	0	0	0	0	0	0	1	0	0	0	2	2	2	2	2	2	2	2	2
0	30.9541	1	1	0	0	1	0	1	0	0	0	0	0	1	0	1	0	0	0	0	2	0	2	1	0	0	0	0	1	0	1	0	0	1	0	0	0	0	0	0	2	0	0	2	0	2	1	0	0
0	69.7687	1	3	1	3	0	0	1	0	0	0	0	0	0	0	0	0	0	0	1	1	0	0	0	0	0	1	0	1	0	1	0	0	1	0	0	0	0	0	1	2	2	2	2	2	2	2	2	2
0	45.4018	2	3	1	0	1	1	0	1	0	0	0	1	1	0	0	0	0	0	0	1	0	1	1	0	0	0	0	1	0	1	1	0	1	0	1	0	0	0	0	3	3	3	3	3	3	2	3	3
0	71.7426	1	3	1	3	0	0	1	0	0	0	0	#NULL!	1	0	0	0	0	0	0	1	0	1	1	0	0	0	0	0	0	0	0	0	0	0	0	0	0	0	0	#NULL!	#NULL!	#NULL!	#NULL!	#NULL!	#NULL!	2	3	3
0	59.0637	2	1	0	0	1	0	1	0	0	0	0	#NULL!	1	0	1	0	0	0	0	2	0	2	1	0	0	0	0	0	0	1	0	0	0	0	0	0	0	0	0	0	0	0	0	2	2	3	2	2
0	46.6585	2	3	1	0	1	0	1	0	0	0	0	#NULL!	1	0	0	0	0	0	1	2	0	1	1	0	0	0	0	0	0	0	0	0	0	0	0	0	0	0	0	0	0	0	0	0	0	0	0	1
0	57.4921	2	4	0	4	1	3	0	0	0	1	0	1	0	0	0	0	0	1	0	1	1	0	0	1	0	0	0	1	1	2	0	0	1	1	0	2	1	1	0	3	0	4	0	0	0	1	1	1
0	42.6338	1	1	0	2	0	0	1	0	0	0	0	0	0	0	0	0	0	0	1	1	0	0	0	0	0	1	0	0	0	1	0	1	2	0	#NULL!	0	0	0	0	3	2	2	1	1	1	2	3	3
0	27.1348	2	1	0	0	1	0	1	0	0	0	0	0	1	0	1	0	0	0	0	2	0	2	1	0	0	0	0	1	0	1	1	0	1	0	0	0	1	1	0	#NULL!	#NULL!	#NULL!	#NULL!	#NULL!	#NULL!	#NULL!	#NULL!	#NULL!
0	81.3005	2	1	0	3	0	0	1	0	0	0	0	0	1	0	0	0	0	0	0	1	0	1	1	0	0	0	0	1	0	1	0	0	1	0	0	0	0	0	1	2	2	3	2	1	1	2	2	3
0	64.1287	1	3	1	3	0	0	1	0	0	0	0	1	0	0	0	0	0	0	1	1	0	0	0	0	0	1	0	0	0	1	0	0	2	0	1	2	0	1	0	0	0	0	0	0	0	1	0	1
0	58.8036	1	3	1	4	1	0	1	0	0	0	0	#NULL!	0	0	0	0	0	0	0	0	0	0	0	0	0	0	1	0	0	0	0	0	0	0	0	0	0	0	0	2	2	2	2	2	2	2	2	2
0	49.1745	2	2	0	2	0	0	1	0	0	0	0	0	0	0	0	0	0	0	1	1	0	0	0	0	0	1	0	0	0	1	0	0	0	1	0	0	1	0	0	3	3	3	3	3	2	2	2	2
0	39.7728	2	3	1	#NULL!	#NULL!	4	0	0	0	0	1	1	1	0	0	0	0	0	0	1	0	1	1	0	0	0	0	1	0	2	0	1	2	1	1	0	1	1	0	0	0	0	0	0	3	0	0	0
0	62.9322	1	3	1	0	1	0	1	0	0	0	0	0	1	0	0	0	0	0	0	1	0	1	1	0	0	0	0	1	1	1	0	#NULL!	1	0	0	1	0	1	0	3	1	2	2	2	2	2	2	2
0	27.2498	2	1	0	4	1	1	0	1	0	0	0	1	1	0	0	0	0	1	1	3	1	1	0	0	1	0	0	1	0	1	0	1	#NULL!	1	1	1	0	2	0	0	0	0	2	1	2	1	1	1
0	55.4059	1	2	0	2	0	1	0	1	0	0	0	#NULL!	0	0	0	0	0	0	0	0	0	0	0	0	0	0	1	0	0	0	0	0	0	0	0	0	0	0	0	0	0	0	0	0	0	0	0	0
0	51.9808	1	3	1	0	1	1	0	1	0	0	0	0	0	0	0	0	0	0	1	1	0	0	0	0	0	1	0	0	0	1	0	0	0	0	0	0	0	1	0	0	0	0	1	0	1	0	0	0
0	54.3682	2	3	1	0	1	0	1	0	0	0	0	1	0	0	0	0	0	0	0	0	0	0	0	0	0	0	1	2	1	1	1	0	1	1	1	1	1	1	0	2	2	1	1	1	2	2	1	3
0	51.0253	2	3	1	0	1	0	1	0	0	0	0	0	1	0	1	0	0	1	0	3	1	2	0	0	1	0	0	1	0	1	0	0	0	0	0	1	0	0	0	0	0	0	#NULL!	2	0	0	0	1
0	63.7974	1	3	1	3	0	3	0	0	0	1	0	1	0	0	0	0	0	1	0	1	1	0	0	1	0	0	0	0	0	1	0	0	1	1	1	2	0	0	0	3	0	0	0	0	3	3	3	4
0	78.8611	1	3	1	3	0	0	1	0	0	0	0	#NULL!	0	0	0	0	0	0	1	1	0	0	0	0	0	1	0	0	0	0	0	1	0	0	0	0	0	0	0	2	2	3	2	3	2	2	3	3
0	72.6215	2	4	0	3	0	0	1	0	0	0	0	0	0	0	0	0	0	0	0	0	0	0	0	0	0	0	1	1	1	1	#NULL!	0	0	0	#NULL!	0	0	1	0	1	1	1	1	1	1	1	#NULL!	1
0	54.5654	2	3	1	0	1	4	0	0	0	0	1	0	0	0	1	0	0	0	0	1	0	1	1	0	0	0	0	1	1	1	0	0	1	0	0	2	0	0	0	2	0	0	2	0	2	1	1	1
0	73.7112	2	4	0	3	0	0	1	0	0	0	0	#NULL!	1	0	0	0	0	0	0	1	0	1	1	0	0	0	0	0	0	0	0	0	1	0	0	0	0	0	0	1	1	1	2	1	2	1	1	1
0	49.358	2	1	0	4	1	2	0	0	1	0	0	1	1	0	0	0	0	0	1	2	0	1	1	0	0	0	0	1	1	1	#NULL!	#NULL!	2	1	1	1	1	1	1	1	0	1	2	0	2	1	2	0
0	32.2601	2	1	0	0	1	0	1	0	0	0	0	0	1	0	0	0	0	0	0	1	0	1	1	0	0	0	0	0	0	1	0	0	0	0	0	0	0	1	0	0	0	0	2	0	2	2	2	2
0	43.5318	1	3	1	0	1	0	1	0	0	0	0	#NULL!	1	0	0	0	0	0	0	1	0	1	1	0	0	0	0	0	0	0	0	0	0	0	0	0	0	0	0	#NULL!	0	0	1	0	1	2	0	0
0	39.5264	2	2	0	4	1	0	1	0	0	0	0	1	0	0	1	0	0	0	0	1	0	1	1	0	0	0	0	0	0	1	0	0	2	0	0	0	0	0	0	2	0	0	0	0	0	2	2	2
0	39.5291	2	3	1	0	1	1	0	1	0	0	0	0	0	0	0	0	0	0	1	1	0	0	0	0	0	1	0	1	1	1	1	0	1	0	0	1	1	1	0	1	1	1	1	1	1	2	1	1
0	29.9274	1	1	0	4	1	0	1	0	0	0	0	0	1	0	0	0	0	0	0	1	0	1	1	0	0	0	0	1	0	1	0	0	1	0	0	0	0	0	0	1	3	0	1	1	1	3	1	1
0	51.6085	2	3	1	0	1	0	1	0	0	0	0	0	1	1	0	0	0	0	0	2	0	2	1	0	0	0	0	1	0	1	0	0	2	0	1	2	1	0	0	0	0	0	0	0	0	1	1	4
0	66.0287	2	3	1	3	0	0	1	0	0	0	0	0	1	0	0	0	0	0	0	1	0	1	1	0	0	0	0	0	1	1	0	0	1	0	0	1	0	0	1	#NULL!	#NULL!	#NULL!	#NULL!	#NULL!	#NULL!	#NULL!	#NULL!	#NULL!
0	49.0486	2	3	1	0	1	0	1	0	0	0	0	0	1	0	0	0	0	0	0	1	0	1	1	0	0	0	0	0	1	1	0	0	0	0	0	0	0	0	0	0	0	0	1	0	2	0	0	2
0	74.7652	2	4	0	3	0	0	1	0	0	0	0	0	0	0	0	0	0	0	1	1	0	0	0	0	0	1	0	0	0	0	0	0	1	1	0	0	0	0	1	2	1	2	#NULL!	1	3	2	2	3
0	49.076	1	3	1	0	1	0	1	0	0	0	0	0	1	0	0	0	0	0	0	1	0	1	1	0	0	0	0	0	0	1	0	1	2	0	0	1	0	0	0	0	0	0	0	0	0	2	1	0
0	67.9398	1	3	1	3	0	0	1	0	0	0	0	0	0	0	0	0	0	0	1	1	0	0	0	0	0	1	0	0	0	0	0	0	1	1	0	0	0	1	0	3	0	3	2	1	3	2	1	0
0	36.8816	2	3	1	0	1	0	1	0	0	0	0	0	1	0	0	0	0	0	0	1	0	1	1	0	0	0	0	1	1	1	0	0	1	0	0	0	1	1	0	2	1	1	2	1	2	2	3	3
0	56.7556	1	3	1	0	1	0	1	0	0	0	0	0	0	0	0	0	0	0	1	1	0	0	0	0	0	1	0	0	0	1	1	0	1	0	0	1	1	1	1	1	1	1	0	0	1	0	1	1
0	64.7474	1	3	1	3	0	0	1	0	0	0	0	0	0	0	0	0	0	0	1	1	0	0	0	0	0	1	0	0	0	1	0	0	2	0	0	0	0	0	0	#NULL!	#NULL!	#NULL!	#NULL!	#NULL!	#NULL!	#NULL!	#NULL!	#NULL!
0	75.3977	2	2	0	4	1	0	1	0	0	0	0	0	1	0	1	0	0	0	0	2	0	2	1	0	0	0	0	0	0	1	0	0	1	1	0	#NULL!	0	0	#NULL!	#NULL!	#NULL!	#NULL!	#NULL!	#NULL!	#NULL!	#NULL!	#NULL!	#NULL!
0	57.9959	1	3	1	2	0	0	1	0	0	0	0	0	0	0	1	0	0	0	0	1	0	1	1	0	0	0	0	0	0	0	0	0	1	0	1	0	0	0	0	2	3	0	0	0	0	2	2	4
0	25.7385	2	3	1	0	1	0	1	0	0	0	0	#NULL!	1	0	0	0	0	0	0	1	0	1	1	0	0	0	0	0	0	0	0	0	0	0	0	0	0	0	0	0	0	0	2	0	0	2	0	0
0	33.1253	2	1	0	0	1	0	1	0	0	0	0	0	0	0	1	0	0	0	0	1	0	1	1	0	0	0	0	1	1	1	0	0	0	0	0	0	0	0	0	0	0	1	2	1	1	1	1	1
0	39.3128	1	1	0	0	1	0	1	0	0	0	0	0	0	1	1	0	0	0	0	2	0	2	1	0	0	0	0	1	0	1	0	2	1	0	0	1	0	1	0	1	0	1	1	1	0	2	1	1
0	19.1403	2	1	0	4	1	0	1	0	0	0	0	#NULL!	0	0	0	0	0	0	0	0	0	0	0	0	0	0	1	0	0	0	0	0	0	0	0	0	0	0	0	2	2	1	3	2	2	2	2	2
0	26.2094	1	1	0	0	1	0	1	0	0	0	0	0	1	0	0	0	0	0	0	1	0	1	1	0	0	0	0	1	0	1	0	0	0	0	1	0	0	1	0	2	2	1	3	1	3	2	3	2
0	60.1834	1	1	0	3	0	3	0	0	0	1	0	1	1	0	0	0	0	0	0	1	0	1	1	0	0	0	0	0	1	1	0	1	1	0	0	1	1	0	0	1	0	0	2	1	2	1	1	1
0	50.3573	2	3	1	0	1	0	1	0	0	0	0	#NULL!	1	0	0	0	0	0	0	1	0	1	1	0	0	0	0	0	0	1	0	0	0	0	0	0	0	0	0	0	0	0	0	0	0	2	1	1
0	45.5496	2	1	0	0	1	0	1	0	0	0	0	#NULL!	1	0	0	0	0	0	0	1	0	1	1	0	0	0	0	0	0	0	0	0	1	0	0	0	0	0	0	1	1	1	2	1	3	2	1	1
0	39.6249	1	2	0	0	1	0	1	0	0	0	0	1	1	0	0	0	0	0	0	1	0	1	1	0	0	0	0	1	0	0	0	0	1	0	0	0	1	0	0	3	0	0	0	0	0	2	1	1
0	41.0897	1	1	0	2	0	0	1	0	0	0	0	1	0	0	0	0	0	0	0	0	0	0	0	0	0	0	1	1	0	0	0	1	0	0	0	1	1	0	1	2	1	0	0	1	1	#NULL!	2	1
0	57.7577	2	3	1	0	1	0	1	0	0	0	0	0	1	1	1	0	0	0	0	3	0	3	1	0	0	0	0	0	0	0	0	0	2	1	0	0	0	0	0	2	1	1	2	1	2	2	1	2
0	48.0931	2	4	0	0	1	1	0	1	0	0	0	1	1	0	0	0	0	0	0	1	0	1	1	0	0	0	0	1	0	1	1	1	1	0	0	0	0	1	0	0	0	0	0	3	0	0	2	#NULL!
0	54.1656	1	3	1	0	1	0	1	0	0	0	0	#NULL!	0	0	0	0	0	0	1	1	0	0	0	0	0	1	0	0	0	0	0	0	0	0	0	0	0	0	0	2	3	2	2	2	2	2	2	2
0	18.6311	2	1	0	4	1	0	1	0	0	0	0	0	1	0	0	0	0	0	0	1	0	1	1	0	0	0	0	1	0	1	0	1	1	0	0	0	1	1	0	1	1	1	2	0	2	2	2	3
0	80.4983	#NULL!	3	1	3	0	0	1	0	0	0	0	#NULL!	0	0	0	0	0	0	1	1	0	0	0	0	0	1	0	0	0	0	0	0	0	0	0	0	0	0	0	0	0	0	2	1	2	2	2	2
0	47.5592	1	3	1	0	1	0	1	0	0	0	0	#NULL!	1	0	0	0	0	0	0	1	0	1	1	0	0	0	0	0	0	0	0	#NULL!	1	0	0	0	0	0	0	0	0	0	1	1	3	1	2	1
0	52.5092	1	2	0	0	1	0	1	0	0	0	0	#NULL!	0	0	0	0	0	0	1	1	0	0	0	0	0	1	0	0	0	0	0	0	0	0	0	0	0	0	0	0	0	0	0	0	0	0	0	0
0	57.5086	1	3	1	2	0	0	1	0	0	0	0	0	1	0	0	0	0	0	0	1	0	1	1	0	0	0	0	0	0	1	0	1	1	1	1	1	1	0	0	1	1	1	2	1	1	2	2	3
0	37.2156	2	1	0	4	1	0	1	0	0	0	0	0	1	0	0	0	0	0	0	1	0	1	1	0	0	0	0	0	0	1	0	0	1	0	0	0	0	1	0	1	1	1	1	1	2	1	2	2
0	44.0164	2	3	1	0	1	0	1	0	0	0	0	0	1	0	0	0	0	0	0	1	0	1	1	0	0	0	0	1	1	1	0	1	0	1	1	1	1	1	0	2	1	2	3	2	3	2	2	3
0	52.2765	1	3	1	0	1	1	0	1	0	0	0	0	1	0	0	0	0	0	0	1	0	1	1	0	0	0	0	1	0	1	0	0	1	0	0	0	0	1	0	1	1	3	2	0	1	0	2	1
0	42.7625	1	1	0	0	1	0	1	0	0	0	0	0	1	0	1	0	0	0	0	2	0	2	1	0	0	0	0	1	1	2	1	0	1	0	0	1	1	2	1	1	0	0	1	0	1	2	1	1
0	68.5613	1	3	1	3	0	0	1	0	0	0	0	#NULL!	1	0	1	0	0	0	0	2	0	2	1	0	0	0	0	0	0	0	0	0	0	0	0	0	0	0	0	0	0	0	0	0	0	0	1	1
0	49.4565	2	2	0	0	1	4	0	0	0	0	1	1	0	0	0	0	0	0	1	1	0	0	0	0	0	1	0	1	1	1	1	0	2	1	1	1	1	1	0	0	2	0	0	1	0	3	2	2
0	63.8658	2	3	1	3	0	0	1	0	0	0	0	0	0	0	1	0	0	0	0	1	0	1	1	0	0	0	0	0	0	0	0	0	1	0	0	1	0	0	0	1	1	1	2	1	3	2	2	2
0	65.3908	2	3	1	3	0	0	1	0	0	0	0	#NULL!	1	0	0	0	0	0	0	1	0	1	1	0	0	0	0	0	0	0	0	#NULL!	2	0	0	0	0	0	0	0	1	1	0	0	0	#NULL!	#NULL!	#NULL!
0	41.7823	1	1	0	4	1	0	1	0	0	0	0	1	0	0	0	0	0	0	1	1	0	0	0	0	0	1	0	1	0	2	0	0	0	0	0	0	0	0	0	3	1	#NULL!	#NULL!	1	#NULL!	1	1	1
0	47.0746	2	1	0	3	0	4	0	0	0	0	1	1	1	0	1	0	0	0	0	2	0	2	1	0	0	0	0	1	1	2	1	0	1	1	1	1	1	1	0	1	1	0	3	1	3	2	1	3
0	51.7782	2	3	1	0	1	0	1	0	0	0	0	0	0	0	0	0	0	0	1	1	0	0	0	0	0	1	0	1	1	1	0	0	0	0	1	1	0	1	0	3	1	1	1	2	2	2	1	3
0	41.963	2	3	1	0	1	0	1	0	0	0	0	#NULL!	1	0	0	0	0	0	0	1	0	1	1	0	0	0	0	0	0	1	0	0	0	0	0	0	0	0	0	1	1	1	2	1	2	1	1	1
0	21.1444	1	1	0	4	1	0	1	0	0	0	0	0	1	0	0	0	0	0	0	1	0	1	1	0	0	0	0	1	0	1	1	0	0	1	0	0	0	0	0	3	1	0	1	0	2	3	2	2
0	19.7454	1	1	0	4	1	0	1	0	0	0	0	0	1	0	0	0	0	0	0	1	0	1	1	0	0	0	0	0	0	1	0	0	0	0	0	0	0	1	0	1	3	0	2	1	4	1	3	4
0	46.0315	2	3	1	2	0	0	1	0	0	0	0	0	0	0	0	0	0	0	1	1	0	0	0	0	0	1	0	1	0	0	0	0	1	0	1	0	0	0	0	1	1	1	0	1	1	1	2	2
0	43.6277	2	3	1	0	1	0	1	0	0	0	0	0	1	0	0	0	0	0	0	1	0	1	1	0	0	0	0	0	0	1	0	1	2	0	1	0	0	1	1	1	0	0	3	0	3	1	2	0
0	45.3963	1	1	0	0	1	0	1	0	0	0	0	#NULL!	0	0	1	0	0	0	0	1	0	1	1	0	0	0	0	0	0	0	0	0	1	0	0	0	0	0	0	2	1	3	1	1	1	1	2	3
0	68.6461	1	3	1	3	0	0	1	0	0	0	0	1	1	0	0	0	0	0	1	2	0	1	1	0	0	0	0	0	0	1	0	0	0	1	0	2	0	0	0	2	1	1	2	1	1	2	1	2
0	37.3908	2	1	0	0	1	4	0	0	0	0	1	1	0	0	0	0	1	0	0	1	1	0	0	1	0	0	0	1	1	1	0	0	1	0	0	0	0	1	0	0	0	0	1	0	2	1	1	1
0	56.9829	2	3	1	0	1	0	1	0	0	0	0	0	1	0	1	0	0	0	0	2	0	2	1	0	0	0	0	0	0	1	0	2	#NULL!	0	1	1	0	1	0	2	1	1	1	1	2	2	2	2
0	39.7509	1	3	1	0	1	0	1	0	0	0	0	#NULL!	1	0	1	0	0	0	0	2	0	2	1	0	0	0	0	0	0	0	0	0	0	0	0	0	0	0	0	#NULL!	#NULL!	#NULL!	#NULL!	#NULL!	#NULL!	#NULL!	#NULL!	#NULL!
0	78.4367	2	3	1	3	0	0	1	0	0	0	0	#NULL!	0	0	0	0	0	0	1	1	0	0	0	0	0	1	0	0	0	1	0	0	0	0	0	0	0	0	0	#NULL!	1	1	1	0	1	1	1	1
0	61.8261	2	3	1	0	1	2	0	0	1	0	0	1	1	1	0	0	0	0	0	2	0	2	1	0	0	0	0	1	1	2	0	0	2	1	#NULL!	1	0	1	1	1	1	1	2	1	2	2	2	2
0	28.1752	2	1	0	0	1	0	1	0	0	0	0	0	1	0	0	0	0	0	0	1	0	1	1	0	0	0	0	1	0	1	0	0	0	0	0	0	0	0	0	2	3	1	3	1	2	1	1	1
0	45.4456	2	3	1	0	1	0	1	0	0	0	0	#NULL!	1	0	0	0	0	0	0	1	0	1	1	0	0	0	0	0	0	0	1	0	0	0	0	0	0	0	0	1	1	1	1	2	1	1	1	1
0	29.7002	2	2	0	#NULL!	#NULL!	3	0	0	0	1	0	0	0	0	0	0	0	0	1	1	0	0	0	0	0	1	0	0	0	1	0	1	0	0	1	1	0	0	0	0	1	0	2	2	3	0	1	1
0	21.8645	1	1	0	0	1	0	1	0	0	0	0	#NULL!	0	0	0	0	0	0	1	1	0	0	0	0	0	1	0	0	0	1	0	0	0	0	0	0	0	0	0	2	1	1	0	1	1	1	1	2
0	25.2238	2	3	1	0	1	0	1	0	0	0	0	#NULL!	1	0	0	0	0	0	0	1	0	1	1	0	0	0	0	0	0	1	0	0	0	0	0	0	0	0	0	1	1	0	1	0	3	2	0	1
0	49.462	1	3	1	0	1	0	1	0	0	0	0	#NULL!	1	0	0	0	0	0	0	1	0	1	1	0	0	0	0	0	0	0	0	0	0	0	0	0	0	0	0	2	1	1	1	1	1	2	1	1
0	52.8487	2	2	0	0	1	0	1	0	0	0	0	0	1	0	0	0	0	0	0	1	0	1	1	0	0	0	0	0	1	1	0	0	0	0	0	1	0	1	0	4	1	1	1	1	1	2	1	1
0	27.7645	1	1	0	4	1	1	0	1	0	0	0	0	0	0	1	0	0	0	0	1	0	1	1	0	0	0	0	0	0	2	1	0	2	1	0	1	0	1	0	0	0	0	0	0	2	0	1	0
0	76.5804	1	3	1	3	0	0	1	0	0	0	0	0	0	0	0	0	0	0	0	0	0	0	0	0	0	0	1	0	1	1	0	1	1	0	0	1	1	0	0	3	3	2	2	1	2	2	2	4
0	61.1143	2	1	0	0	1	0	1	0	0	0	0	#NULL!	1	0	1	0	0	0	0	2	0	2	1	0	0	0	0	0	0	1	0	0	0	0	0	0	0	0	0	1	0	0	1	1	2	2	1	1
0	47.7426	1	3	1	0	1	0	1	0	0	0	0	#NULL!	0	0	1	0	0	0	0	1	0	1	1	0	0	0	0	0	0	0	0	0	0	0	0	0	0	0	0	4	2	2	1	1	2	0	1	1
0	40.9665	2	3	1	0	1	1	0	1	0	0	0	1	0	1	0	0	0	0	1	2	0	1	1	0	0	0	0	1	0	2	0	1	2	1	0	1	0	1	1	1	1	1	1	1	3	1	#NULL!	#NULL!
0	58.7351	2	4	0	2	0	1	0	1	0	0	0	0	1	0	1	0	0	0	0	2	0	2	1	0	0	0	0	0	2	1	1	1	2	1	0	#NULL!	0	0	0	3	2	2	3	2	2	2	3	3
0	83.1732	2	4	0	1	0	0	1	0	0	0	0	#NULL!	1	0	0	0	0	0	0	1	0	1	1	0	0	0	0	0	0	0	0	0	0	0	#NULL!	#NULL!	0	0	0	#NULL!	#NULL!	#NULL!	#NULL!	#NULL!	#NULL!	#NULL!	#NULL!	#NULL!
0	59.6194	1	3	1	0	1	0	1	0	0	0	0	0	1	0	0	0	0	0	0	1	0	1	1	0	0	0	0	0	0	1	0	0	1	0	0	1	0	0	0	1	1	1	0	0	1	1	1	1
0	18.694	2	1	0	4	1	0	1	0	0	0	0	0	1	0	1	0	0	0	0	2	0	2	1	0	0	0	0	1	0	0	0	1	1	0	0	0	0	1	0	2	0	1	1	0	0	1	0	1
0	57.2485	1	3	1	0	1	1	0	1	0	0	0	#NULL!	0	0	0	0	0	0	1	1	0	0	0	0	0	1	0	0	0	0	0	0	0	0	0	0	0	0	0	#NULL!	#NULL!	#NULL!	#NULL!	#NULL!	#NULL!	#NULL!	#NULL!	#NULL!
0	49.9055	1	2	0	0	1	0	1	0	0	0	0	0	1	0	1	0	0	0	1	3	0	2	1	0	0	0	0	1	1	1	0	0	0	0	0	1	0	0	0	2	2	2	2	2	2	2	2	2
0	22.9979	2	3	1	0	1	0	1	0	0	0	0	0	0	0	1	0	0	0	0	1	0	1	1	0	0	0	0	0	0	1	0	1	1	0	0	0	0	0	0	#NULL!	#NULL!	#NULL!	#NULL!	#NULL!	#NULL!	#NULL!	#NULL!	#NULL!
0	67.5921	2	3	1	3	0	0	1	0	0	0	0	0	1	0	0	0	0	0	0	1	0	1	1	0	0	0	0	0	0	0	0	1	1	0	0	0	0	0	0	1	1	3	0	1	0	1	1	1
0	71.0089	2	#NULL!	#NULL!	#NULL!	#NULL!	0	1	0	0	0	0	0	1	0	0	0	0	0	1	2	0	1	1	0	0	0	0	0	0	0	0	0	2	0	0	1	1	0	1	2	1	1	1	1	2	2	1	1
0	54.7406	1	3	1	0	1	0	1	0	0	0	0	#NULL!	1	0	0	0	0	0	0	1	0	1	1	0	0	0	0	0	0	0	0	0	0	0	0	0	0	0	0	2	2	2	2	2	2	2	2	2
0	35.8056	2	3	1	0	1	1	0	1	0	0	0	0	1	0	0	0	0	0	0	1	0	1	1	0	0	0	0	0	0	1	0	0	0	0	0	0	0	1	0	1	0	0	1	0	1	2	1	1
0	44.3395	1	2	0	0	1	1	0	1	0	0	0	0	1	1	1	0	0	0	0	3	0	3	1	0	0	0	0	1	1	2	0	0	2	1	0	1	0	1	0	0	0	4	0	0	0	0	0	0
0	49.4675	1	3	1	0	1	0	1	0	0	0	0	#NULL!	0	0	0	0	0	0	1	1	0	0	0	0	0	1	0	0	0	0	0	0	0	0	0	0	0	0	0	1	0	0	0	0	2	1	0	0
0	62.935	1	#NULL!	#NULL!	1	0	0	1	0	0	0	0	0	0	0	0	0	0	0	1	1	0	0	0	0	0	1	0	0	0	0	0	1	0	0	0	1	0	0	0	2	2	1	2	2	2	2	2	2
0	71.9316	1	3	1	3	0	0	1	0	0	0	0	#NULL!	1	0	0	0	0	0	0	1	0	1	1	0	0	0	0	0	0	0	0	0	0	0	0	0	0	0	0	#NULL!	#NULL!	#NULL!	#NULL!	#NULL!	#NULL!	#NULL!	#NULL!	#NULL!
0	26.3518	2	1	0	0	1	3	0	0	0	1	0	1	0	0	0	0	0	1	0	1	1	0	0	1	0	0	0	1	1	1	1	0	2	1	1	1	0	1	0	2	0	0	0	0	0	1	1	1
0	78.1328	1	#NULL!	#NULL!	3	0	0	1	0	0	0	0	0	0	0	0	0	0	0	1	1	0	0	0	0	0	1	0	0	1	0	0	#NULL!	0	0	0	1	0	0	0	#NULL!	#NULL!	#NULL!	#NULL!	#NULL!	#NULL!	#NULL!	#NULL!	#NULL!
0	35.05	1	1	0	0	1	1	0	1	0	0	0	1	0	0	0	0	0	0	1	1	0	0	0	0	0	1	0	1	1	1	0	0	1	1	0	0	1	0	0	1	0	0	1	3	2	2	3	3
0	72.8843	2	4	0	3	0	0	1	0	0	0	0	#NULL!	0	0	0	0	0	0	1	1	0	0	0	0	0	1	0	0	0	0	0	0	0	0	0	1	0	0	0	1	1	1	1	1	2	1	2	2
0	60.9227	1	3	1	0	1	0	1	0	0	0	0	0	1	1	0	0	0	0	0	2	0	2	1	0	0	0	0	1	0	1	0	0	2	1	0	1	1	1	1	3	3	3	2	1	2	3	1	1
0	24.0684	2	1	0	4	1	0	1	0	0	0	0	0	0	0	0	0	0	0	1	1	0	0	0	0	0	1	0	0	0	1	0	1	0	0	0	1	0	0	0	1	1	1	3	2	3	1	1	3
0	43.0582	2	3	1	0	1	0	1	0	0	0	0	0	1	0	0	0	0	0	0	1	0	1	1	0	0	0	0	0	0	1	0	0	1	0	0	1	0	0	0	0	0	0	0	0	0	0	0	2
0	26.7433	2	1	0	4	1	0	1	0	0	0	0	1	1	0	0	0	0	0	0	1	0	1	1	0	0	0	0	1	0	0	0	0	0	0	1	1	1	0	0	2	0	0	2	2	2	0	0	0
0	79.4305	2	2	0	3	0	2	0	0	1	0	0	0	1	0	1	0	0	0	0	2	0	2	1	0	0	0	0	0	1	1	0	2	1	0	0	0	0	0	2	0	0	0	1	1	3	0	1	4
0	68.8734	2	4	0	3	0	1	0	1	0	0	0	0	0	0	1	0	0	0	0	1	0	1	1	0	0	0	0	1	1	1	0	2	1	1	0	0	1	1	0	0	0	0	0	0	0	2	2	2
0	77.7057	2	4	0	3	0	0	1	0	0	0	0	0	1	0	0	0	0	0	1	2	0	1	1	0	0	0	0	0	0	1	0	1	0	0	0	0	0	0	0	0	0	0	4	0	3	2	2	1
0	78.7351	2	3	1	3	0	0	1	0	0	0	0	0	0	0	0	0	0	0	0	0	0	0	0	0	0	0	1	#NULL!	1	2	0	2	0	0	0	0	1	0	1	#NULL!	#NULL!	#NULL!	#NULL!	#NULL!	#NULL!	#NULL!	#NULL!	#NULL!
0	53.4894	1	3	1	0	1	0	1	0	0	0	0	0	1	0	0	0	0	0	0	1	0	1	1	0	0	0	0	0	0	1	0	0	1	0	0	0	1	1	0	2	2	0	0	0	0	1	1	3
0	65.8152	2	3	1	3	0	2	0	0	1	0	0	1	0	0	0	0	0	0	1	1	0	0	0	0	0	1	0	1	1	1	1	0	1	1	1	2	1	1	1	1	1	1	1	1	1	2	1	1
0	64.9911	1	3	1	3	0	0	1	0	0	0	0	1	1	0	0	0	0	0	0	1	0	1	1	0	0	0	0	0	0	1	0	1	1	0	0	1	0	0	0	1	1	0	0	0	0	1	2	2
0	33.5989	2	3	1	0	1	0	1	0	0	0	0	0	0	0	1	0	0	0	1	2	0	1	1	0	0	0	0	1	0	2	0	0	1	0	0	2	0	0	0	2	1	1	2	0	2	2	2	2
0	62.9788	2	4	0	4	1	0	1	0	0	0	0	0	1	0	1	0	0	0	0	2	0	2	1	0	0	0	0	1	0	2	1	0	2	0	0	0	0	0	0	2	2	2	2	2	2	1	2	1
0	55.1266	2	3	1	0	1	0	1	0	0	0	0	1	0	0	0	0	0	0	1	1	0	0	0	0	0	1	0	0	0	1	0	0	1	0	0	0	1	0	0	1	1	1	2	1	2	3	1	2
0	55.1266	1	3	1	0	1	0	1	0	0	0	0	0	0	0	0	0	0	0	1	1	0	0	0	0	0	1	0	0	0	1	0	0	1	0	0	0	0	0	0	1	1	1	1	2	1	1	2	2
0	53.5469	2	3	1	0	1	0	1	0	0	0	0	0	1	0	0	0	0	0	0	1	0	1	1	0	0	0	0	1	0	1	0	1	1	1	0	0	0	0	0	0	0	0	2	1	2	2	2	1
0	32.783	1	3	1	0	1	0	1	0	0	0	0	0	0	0	0	0	0	0	0	0	0	0	0	0	0	0	1	0	0	0	0	0	1	0	0	1	0	0	0	1	0	0	3	1	3	3	2	2
0	62.8364	1	3	1	2	0	2	0	0	1	0	0	1	0	0	0	0	0	0	1	1	0	0	0	0	0	1	0	1	0	1	0	0	1	0	0	0	1	1	0	1	1	1	0	3	2	1	1	3
0	76.9062	2	1	0	3	0	0	1	0	0	0	0	0	0	0	1	0	0	0	0	1	0	1	1	0	0	0	0	0	1	2	0	0	1	0	0	0	0	1	0	3	3	3	3	3	3	3	3	3
0	60.8843	2	1	0	0	1	1	0	1	0	0	0	0	0	0	0	0	0	0	1	1	0	0	0	0	0	1	0	0	0	0	2	0	1	0	0	1	0	0	1	2	2	2	2	2	2	2	2	3
0	43.4059	1	2	0	0	1	4	0	0	0	0	1	1	0	0	0	0	0	0	1	1	0	0	0	0	0	1	0	1	0	1	0	0	1	1	1	1	1	0	1	1	1	0	2	1	3	1	1	1
0	66.7105	2	4	0	3	0	2	0	0	1	0	0	0	1	0	1	0	0	0	0	2	0	2	1	0	0	0	0	1	1	1	0	0	1	0	0	0	0	1	0	#NULL!	1	1	1	1	1	1	1	1
0	47.1348	1	3	1	0	1	0	1	0	0	0	0	#NULL!	0	0	1	0	0	0	0	1	0	1	1	0	0	0	0	1	0	0	0	0	0	0	0	0	0	0	0	0	0	0	0	0	0	0	0	0
0	31.9754	2	1	0	4	1	4	0	0	0	0	1	1	0	0	0	0	0	1	1	2	1	0	0	1	0	0	0	1	1	1	1	1	1	1	1	1	1	1	1	2	1	1	0	0	0	1	1	1
0	27.436	1	1	0	0	1	1	0	1	0	0	0	1	0	0	0	0	0	0	1	1	0	0	0	0	0	1	0	1	0	1	0	1	1	0	0	0	0	0	0	2	2	1	2	2	2	1	1	2
0	73.3251	2	3	1	3	0	0	1	0	0	0	0	1	1	0	1	0	0	0	0	2	0	2	1	0	0	0	0	0	0	0	0	2	1	0	0	2	0	0	1	1	1	0	0	0	0	0	0	0
0	46.2697	2	3	1	3	0	3	0	0	0	1	0	1	1	0	0	0	0	0	0	1	0	1	1	0	0	0	0	1	1	2	0	0	1	0	0	0	1	1	0	1	2	2	0	0	2	3	1	1
0	26.4339	1	1	0	0	1	0	1	0	0	0	0	1	1	0	1	0	0	0	0	2	0	2	1	0	0	0	0	0	0	1	0	0	0	0	1	1	0	1	0	1	1	1	2	0	2	0	2	1
0	62.6037	2	3	1	1	0	0	1	0	0	0	0	#NULL!	0	0	0	0	0	0	0	0	0	0	0	0	0	0	1	1	0	0	0	0	0	0	0	0	0	0	0	2	2	2	3	1	1	1	1	1
0	39.5264	2	3	1	0	1	0	1	0	0	0	0	#NULL!	0	0	0	0	0	0	1	1	0	0	0	0	0	1	0	0	0	0	0	0	2	0	0	0	0	0	#NULL!	2	2	2	2	2	2	2	2	2
0	78.4942	2	3	1	3	0	0	1	0	0	0	0	0	0	0	0	0	0	0	0	0	0	0	0	0	0	0	1	1	1	1	0	1	2	0	0	2	#NULL!	1	1	#NULL!	#NULL!	#NULL!	#NULL!	#NULL!	#NULL!	#NULL!	#NULL!	#NULL!
0	50.2834	1	3	1	0	1	0	1	0	0	0	0	#NULL!	0	0	0	0	0	0	1	1	0	0	0	0	0	1	0	0	0	0	0	0	0	0	0	0	0	0	0	2	1	1	3	1	2	2	1	3
0	69.3936	1	2	0	3	0	0	1	0	0	0	0	#NULL!	0	0	0	0	0	0	1	1	0	0	0	0	0	1	0	0	0	0	0	0	0	0	0	0	0	0	0	3	3	#NULL!	3	3	4	4	3	3
0	76.4216	2	4	0	3	0	0	1	0	0	0	0	0	0	0	0	0	0	0	1	1	0	0	0	0	0	1	0	1	0	0	0	0	2	0	1	#NULL!	0	#NULL!	1	1	1	#NULL!	2	0	0	3	3	3
0	27.3155	2	1	0	0	1	0	1	0	0	0	0	#NULL!	1	0	0	0	0	0	0	1	0	1	1	0	0	0	0	1	0	0	0	0	0	0	0	0	0	0	0	1	0	1	3	1	3	1	1	3
0	67.5318	2	4	0	3	0	1	0	1	0	0	0	0	0	0	1	0	0	0	1	2	0	1	1	0	0	0	0	0	0	0	0	0	1	0	1	0	0	0	0	2	2	3	3	1	3	1	1	1
0	53.5688	2	3	1	0	1	1	0	1	0	0	0	0	0	0	0	0	0	1	0	1	1	0	0	1	0	0	0	0	0	1	0	0	1	0	0	0	0	0	0	2	1	2	2	1	1	2	2	2
0	53.8563	2	2	0	0	1	0	1	0	0	0	0	0	0	0	1	0	0	0	0	1	0	1	1	0	0	0	0	0	0	0	#NULL!	1	0	0	0	1	0	0	0	3	1	2	3	2	3	0	2	2
0	77.2183	2	4	0	3	0	1	0	1	0	0	0	0	1	0	0	1	0	0	0	2	1	1	0	0	1	0	0	1	0	0	0	0	0	0	0	1	0	0	0	1	0	0	1	1	1	2	2	2
0	75.5154	1	3	1	3	0	0	1	0	0	0	0	#NULL!	1	0	0	0	0	0	1	2	0	1	1	0	0	0	0	0	0	0	0	0	0	0	0	0	0	0	0	4	3	4	0	0	0	4	0	0
0	59.8056	2	3	1	2	0	3	0	0	0	1	0	1	0	1	0	1	0	0	0	2	1	1	0	0	1	0	0	1	1	2	0	0	1	1	0	2	1	1	0	1	2	0	2	0	2	2	1	2
0	70.3107	2	3	1	1	0	0	1	0	0	0	0	0	0	0	1	0	0	0	0	1	0	1	1	0	0	0	0	1	1	0	0	0	1	0	0	1	0	0	0	#NULL!	#NULL!	#NULL!	#NULL!	#NULL!	#NULL!	#NULL!	#NULL!	#NULL!
0	36.4107	2	3	1	#NULL!	#NULL!	0	1	0	0	0	0	#NULL!	0	0	0	0	0	0	0	0	0	0	0	0	0	0	1	0	0	1	0	0	0	0	0	0	0	0	0	3	2	1	2	1	2	3	1	3
0	52.501	2	3	1	0	1	0	1	0	0	0	0	0	1	0	0	0	0	0	0	1	0	1	1	0	0	0	0	1	0	1	0	0	1	1	1	1	0	1	0	1	1	1	1	2	2	2	2	3
0	87.3812	2	4	0	3	0	0	1	0	0	0	0	0	1	0	0	0	0	0	0	1	0	1	1	0	0	0	0	1	1	1	0	0	2	0	0	0	1	#NULL!	2	1	1	1	1	0	2	2	0	2
0	30.3491	2	1	0	2	0	0	1	0	0	0	0	0	1	0	0	0	0	0	0	1	0	1	1	0	0	0	0	1	1	1	0	0	1	0	0	0	1	0	0	2	0	0	0	0	0	4	0	0
0	61.2074	1	3	1	0	1	0	1	0	0	0	0	0	1	0	1	0	0	0	0	2	0	2	1	0	0	0	0	0	0	0	0	#NULL!	1	1	1	2	0	1	0	2	0	0	0	0	0	0	2	3
0	55.0144	1	2	0	2	0	0	1	0	0	0	0	0	0	0	0	0	0	0	1	1	0	0	0	0	0	1	0	0	1	0	0	0	1	0	0	0	0	0	0	3	2	2	2	2	2	2	2	2
0	46.4093	1	1	0	0	1	0	1	0	0	0	0	0	1	0	0	0	0	0	0	1	0	1	1	0	0	0	0	1	0	1	0	0	0	0	0	0	0	0	0	1	1	1	1	2	1	1	1	2
0	51.1814	2	3	1	0	1	1	0	1	0	0	0	0	1	0	0	0	0	0	0	1	0	1	1	0	0	0	0	1	0	1	0	0	2	0	0	1	1	1	0	2	1	0	2	0	2	2	2	2
0	48.794	2	3	1	0	1	0	1	0	0	0	0	#NULL!	1	0	1	0	0	0	1	3	0	2	1	0	0	0	0	0	0	0	0	0	0	0	0	0	0	0	0	1	0	0	1	1	1	2	2	2
0	44.5394	1	3	1	0	1	1	0	1	0	0	0	#NULL!	1	0	0	0	0	0	0	1	0	1	1	0	0	0	0	0	0	0	0	0	0	0	0	0	0	0	#NULL!	2	1	1	1	1	2	1	1	1
0	47.7782	2	3	1	0	1	0	1	0	0	0	0	1	0	0	0	0	0	1	0	1	1	0	0	1	0	0	0	1	0	1	0	#NULL!	1	0	0	0	0	1	0	1	1	1	1	1	1	1	1	1
0	73.4565	1	3	1	#NULL!	#NULL!	0	1	0	0	0	0	#NULL!	0	0	0	0	0	0	0	0	0	0	0	0	0	0	1	0	#NULL!	#NULL!	#NULL!	#NULL!	0	0	#NULL!	0	0	1	0	#NULL!	#NULL!	#NULL!	#NULL!	#NULL!	#NULL!	3	#NULL!	3
0	56.3368	1	3	1	0	1	0	1	0	0	0	0	#NULL!	1	0	1	0	0	0	0	2	0	2	1	0	0	0	0	0	0	0	0	0	0	0	0	0	0	0	0	2	2	3	3	1	3	2	2	2
0	52.1068	2	3	1	2	0	4	0	0	0	0	1	1	1	0	0	1	0	0	1	3	1	1	0	0	1	0	0	0	0	1	0	0	1	0	1	0	0	1	0	1	0	0	1	1	2	2	1	2
0	35.6961	2	3	1	0	1	0	1	0	0	0	0	0	0	0	0	0	0	0	1	1	0	0	0	0	0	1	0	1	1	1	0	1	1	2	0	1	1	1	0	2	1	1	2	2	2	3	2	2
0	33.358	1	3	1	0	1	0	1	0	0	0	0	0	0	0	0	0	0	0	1	1	0	0	0	0	0	1	0	0	0	1	0	0	1	0	0	0	0	1	1	2	1	0	2	0	1	0	0	2
0	75.9808	2	3	1	3	0	0	1	0	0	0	0	#NULL!	1	0	0	0	0	0	1	2	0	1	1	0	0	0	0	0	0	0	0	0	1	0	0	0	0	0	0	2	1	2	2	1	3	2	2	3
0	84.2081	2	4	0	3	0	0	1	0	0	0	0	0	1	0	0	0	0	0	0	1	0	1	1	0	0	0	0	1	2	1	2	0	0	0	0	0	1	1	0	2	2	1	1	1	2	2	3	3
0	63.1294	1	3	1	3	0	0	1	0	0	0	0	0	1	0	0	0	0	0	0	1	0	1	1	0	0	0	0	0	0	1	0	0	2	1	1	1	0	1	0	0	0	0	2	2	3	2	2	4
0	42.4969	2	3	1	2	0	0	1	0	0	0	0	1	1	0	1	0	0	0	0	2	0	2	1	0	0	0	0	0	0	#NULL!	0	0	2	0	2	0	0	0	0	2	2	2	2	2	2	2	2	2
0	69.2348	2	4	0	3	0	0	1	0	0	0	0	#NULL!	1	0	0	0	0	0	0	1	0	1	1	0	0	0	0	0	0	1	0	0	0	0	0	0	0	0	0	#NULL!	#NULL!	#NULL!	#NULL!	#NULL!	#NULL!	#NULL!	#NULL!	#NULL!
0	59.3237	1	3	1	0	1	0	1	0	0	0	0	#NULL!	0	0	0	0	0	0	1	1	0	0	0	0	0	1	0	0	0	1	0	0	#NULL!	0	0	0	0	0	0	2	1	1	2	1	1	2	1	1
0	58.0534	2	3	1	4	1	0	1	0	0	0	0	0	0	0	0	0	0	0	1	1	0	0	0	0	0	1	0	0	0	0	0	1	1	0	1	0	0	0	0	0	0	0	0	0	2	0	1	1
0	72.0876	2	3	1	3	0	0	1	0	0	0	0	0	1	0	0	0	0	0	0	1	0	1	1	0	0	0	0	0	0	0	0	0	1	0	0	0	0	1	0	1	1	1	2	1	3	1	1	2
0	31.822	2	1	0	0	1	0	1	0	0	0	0	#NULL!	1	0	0	0	0	0	0	1	0	1	1	0	0	0	0	0	0	0	0	0	0	0	0	0	0	0	0	1	0	0	1	1	2	0	2	2
0	22.6475	2	1	0	0	1	0	1	0	0	0	0	#NULL!	1	0	1	0	0	0	0	2	0	2	1	0	0	0	0	0	0	1	0	0	0	0	0	0	0	0	0	1	0	0	0	0	1	1	1	2
0	65.7139	2	3	1	3	0	0	1	0	0	0	0	0	1	0	1	0	0	0	1	3	0	2	1	0	0	0	0	0	0	0	0	0	2	2	1	0	0	0	0	0	0	0	0	0	1	1	2	2
0	41.2019	2	3	1	0	1	0	1	0	0	0	0	0	0	0	0	0	0	0	1	1	0	0	0	0	0	1	0	1	0	1	0	0	0	0	0	0	0	1	0	1	1	1	1	0	1	0	2	2
0	25.9274	2	1	0	0	1	0	1	0	0	0	0	0	1	0	0	0	0	0	0	1	0	1	1	0	0	0	0	1	0	0	0	1	1	1	0	0	0	0	0	1	0	1	1	1	1	1	1	1
0	74.9185	2	4	0	3	0	0	1	0	0	0	0	#NULL!	1	0	0	0	0	0	0	1	0	1	1	0	0	0	0	0	0	0	0	0	0	0	0	0	0	0	0	0	0	#NULL!	0	0	0	2	#NULL!	2
0	53.6509	2	3	1	0	1	0	1	0	0	0	0	1	0	0	0	0	0	0	1	1	0	0	0	0	0	1	0	0	0	1	0	0	1	0	0	0	0	1	0	1	1	1	1	1	1	2	1	1
0	71.0993	2	3	1	3	0	0	1	0	0	0	0	0	0	0	0	0	0	0	1	1	0	0	0	0	0	1	0	0	0	2	0	1	1	1	0	0	0	1	1	2	1	1	1	1	1	1	1	3
0	74.7105	2	3	1	3	0	0	1	0	0	0	0	0	0	0	0	0	0	0	1	1	0	0	0	0	0	1	0	0	0	0	0	1	1	0	0	2	0	0	0	1	1	1	1	1	1	2	2	2
0	66.5927	2	4	0	3	0	0	1	0	0	0	0	0	0	0	0	0	0	0	1	1	0	0	0	0	0	1	0	1	0	1	0	1	1	0	0	0	0	0	0	3	2	2	2	2	2	2	2	3
0	28.3614	1	3	1	4	1	0	1	0	0	0	0	0	1	0	1	0	0	0	0	2	0	2	1	0	0	0	0	0	1	1	0	0	1	0	0	0	0	0	0	3	2	2	3	2	3	2	2	3
0	38.7515	2	3	1	0	1	0	1	0	0	0	0	0	0	0	0	0	0	0	1	1	0	0	0	0	0	1	0	0	0	1	0	0	1	0	0	2	0	0	0	3	1	0	1	0	1	2	1	1
0	54.0452	2	3	1	3	0	4	0	0	0	0	1	1	1	0	0	0	0	0	0	1	0	1	1	0	0	0	0	1	1	1	0	2	1	0	0	1	2	1	0	3	1	1	1	1	1	3	1	1
0	60.564	2	3	1	0	1	0	1	0	0	0	0	0	0	1	0	0	0	1	0	2	1	1	0	0	1	0	0	1	1	1	0	1	1	0	0	1	0	0	0	1	1	3	1	1	1	2	2	1
0	35.5756	1	1	0	0	1	0	1	0	0	0	0	0	1	0	0	0	0	0	0	1	0	1	1	0	0	0	0	1	0	1	0	0	0	0	0	0	0	0	0	1	0	0	2	0	2	2	1	1
0	26.0917	1	1	0	0	1	0	1	0	0	0	0	0	1	0	0	0	0	0	0	1	0	1	1	0	0	0	0	1	1	1	0	0	0	1	0	0	1	1	0	0	0	0	0	0	0	1	2	0
0	47.2498	2	3	1	0	1	0	1	0	0	0	0	0	0	0	0	0	0	0	1	1	0	0	0	0	0	1	0	1	0	1	0	1	1	1	0	1	0	1	0	1	0	0	2	2	2	2	1	1
0	32.2738	2	1	0	0	1	0	1	0	0	0	0	0	1	0	0	0	0	0	0	1	0	1	1	0	0	0	0	0	0	1	0	0	0	0	0	2	1	1	0	1	1	1	1	1	4	0	1	1
0	57.3388	1	3	1	0	1	0	1	0	0	0	0	0	0	0	0	0	0	0	1	1	0	0	0	0	0	1	0	1	0	1	0	1	2	1	0	1	0	0	0	1	0	0	0	1	1	2	3	3
0	36.052	2	3	1	0	1	4	0	0	0	0	1	1	0	0	0	0	1	0	0	1	1	0	0	1	0	0	0	1	1	1	0	0	2	0	0	0	1	0	0	0	0	0	0	0	0	0	0	0
0	18.2971	2	1	0	4	1	0	1	0	0	0	0	0	1	0	0	0	0	0	0	1	0	1	1	0	0	0	0	1	1	0	0	0	1	0	0	0	1	0	0	2	0	4	1	1	2	1	1	1
0	73.1554	1	4	0	3	0	1	0	1	0	0	0	0	0	0	0	0	0	0	1	1	0	0	0	0	0	1	0	0	2	0	0	0	0	1	0	1	0	0	0	#NULL!	#NULL!	#NULL!	#NULL!	#NULL!	#NULL!	#NULL!	#NULL!	#NULL!
0	52.1177	1	3	1	0	1	3	0	0	0	1	0	1	1	0	1	0	0	0	0	2	0	2	1	0	0	0	0	1	1	1	1	0	1	1	0	0	1	1	1	1	0	0	1	0	1	1	1	1
0	34.6502	2	1	0	0	1	0	1	0	0	0	0	#NULL!	0	0	0	0	0	0	0	0	0	0	0	0	0	0	1	0	0	0	0	0	0	0	0	0	0	0	0	#NULL!	#NULL!	#NULL!	#NULL!	#NULL!	#NULL!	#NULL!	#NULL!	#NULL!
0	51.8467	2	2	0	0	1	0	1	0	0	0	0	0	1	0	0	0	0	0	0	1	0	1	1	0	0	0	0	1	0	1	0	0	0	0	0	#NULL!	0	0	0	0	0	0	0	0	2	0	1	1
0	66.089	2	4	0	#NULL!	#NULL!	1	0	1	0	0	0	0	1	1	1	0	0	0	0	3	0	3	1	0	0	0	0	1	1	2	1	0	2	1	0	0	1	1	0	2	1	#NULL!	2	2	#NULL!	2	2	3
0	44.0493	1	1	0	0	1	0	1	0	0	0	0	0	1	0	0	0	0	0	0	1	0	1	1	0	0	0	0	0	0	1	1	1	0	0	1	1	0	0	0	3	1	1	1	1	1	1	1	1
0	64.8405	1	4	0	3	0	0	1	0	0	0	0	#NULL!	0	0	0	0	0	0	1	1	0	0	0	0	0	1	0	0	0	1	0	0	0	0	0	0	0	0	0	2	2	2	2	#NULL!	2	2	2	2
0	63.6523	1	2	0	3	0	2	0	0	1	0	0	1	1	0	0	0	0	0	0	1	0	1	1	0	0	0	0	1	1	1	0	0	2	0	0	1	0	0	#NULL!	2	0	3	3	1	2	1	1	1
0	56.1834	1	3	1	0	1	0	1	0	0	0	0	0	1	1	1	0	0	0	1	4	0	3	1	0	0	0	0	1	1	2	0	0	2	1	1	1	0	1	0	3	2	2	2	2	2	2	2	2
0	33.3881	2	3	1	0	1	4	0	0	0	0	1	1	0	1	0	1	0	0	0	2	1	1	0	0	1	0	0	1	1	1	1	0	2	1	1	1	1	1	0	3	2	2	2	1	1	1	1	1
0	61.4401	2	3	1	0	1	1	0	1	0	0	0	0	1	0	0	0	0	0	0	1	0	1	1	0	0	0	0	1	1	2	0	1	1	1	0	1	0	0	1	3	0	0	0	0	0	4	0	3
0	60.1424	2	3	1	0	1	0	1	0	0	0	0	#NULL!	1	0	0	0	0	0	0	1	0	1	1	0	0	0	0	0	0	0	0	0	1	0	0	0	0	0	0	#NULL!	#NULL!	#NULL!	#NULL!	#NULL!	#NULL!	#NULL!	#NULL!	#NULL!
0	66.7324	2	4	0	#NULL!	#NULL!	2	0	0	1	0	0	1	1	1	1	0	0	0	0	3	0	3	1	0	0	0	0	1	#NULL!	1	0	0	2	#NULL!	1	2	1	1	0	#NULL!	#NULL!	#NULL!	#NULL!	#NULL!	#NULL!	#NULL!	#NULL!	#NULL!
0	69.1362	2	4	0	3	0	0	1	0	0	0	0	#NULL!	1	0	0	0	0	0	0	1	0	1	1	0	0	0	0	0	0	0	0	0	0	0	0	0	0	0	0	3	1	2	1	1	2	1	1	1
0	61.2019	2	3	1	0	1	1	0	1	0	0	0	0	1	0	0	0	0	0	0	1	0	1	1	0	0	0	0	1	1	1	0	0	2	1	0	1	1	1	0	0	0	0	0	0	0	1	1	1
0	32.5667	2	1	0	2	0	0	1	0	0	0	0	0	0	0	0	0	0	0	1	1	0	0	0	0	0	1	0	0	0	1	0	0	2	0	0	0	0	0	0	4	1	1	2	1	2	3	2	2
0	41.1225	2	3	1	0	1	0	1	0	0	0	0	0	1	0	0	0	0	0	0	1	0	1	1	0	0	0	0	1	1	2	1	0	2	1	0	1	1	1	1	1	1	1	1	0	0	2	2	2
0	46.4695	2	3	1	0	1	2	0	0	1	0	0	0	0	0	0	0	0	0	0	0	0	0	0	0	0	0	1	1	1	1	1	0	2	1	1	1	2	1	0	0	0	0	0	0	0	4	1	1
0	60.167	2	3	1	3	0	3	0	0	0	1	0	1	0	0	0	0	0	0	1	1	0	0	0	0	0	1	0	1	1	1	0	0	2	1	1	1	1	1	1	2	1	3	1	1	1	2	1	1
0	63.4141	1	1	0	0	1	2	0	0	1	0	0	#NULL!	1	0	0	0	0	0	0	1	0	1	1	0	0	0	0	0	0	0	0	0	1	0	0	0	0	0	0	0	0	0	0	0	0	0	0	0
0	62.2423	2	2	0	0	1	0	1	0	0	0	0	#NULL!	0	0	1	0	0	0	0	1	0	1	1	0	0	0	0	0	0	0	0	0	1	0	0	0	0	0	0	1	1	1	1	1	1	1	1	3
0	38.1246	1	3	1	0	1	0	1	0	0	0	0	0	0	0	0	0	0	0	1	1	0	0	0	0	0	1	0	0	0	1	0	0	1	0	0	0	0	0	0	2	3	0	1	0	2	2	1	#NULL!
0	65.8727	2	3	1	0	1	0	1	0	0	0	0	0	1	0	0	0	0	0	0	1	0	1	1	0	0	0	0	1	0	#NULL!	0	0	2	0	0	0	1	2	0	3	2	2	2	1	2	2	1	0
0	51.4935	1	3	1	0	1	1	0	1	0	0	0	1	0	0	0	0	0	1	0	1	1	0	0	1	0	0	0	1	1	1	0	1	2	1	0	1	1	1	0	0	0	0	0	0	0	0	0	0
0	56.23	1	2	0	2	0	0	1	0	0	0	0	0	1	0	0	0	0	0	0	1	0	1	1	0	0	0	0	1	0	1	0	0	0	0	0	0	1	0	0	3	1	0	1	0	0	0	0	0
0	41.9411	2	2	0	0	1	1	0	1	0	0	0	1	1	0	0	0	0	0	0	1	0	1	1	0	0	0	0	1	1	1	0	2	1	0	0	1	1	1	1	1	0	0	0	0	2	3	2	1
0	21.2621	2	1	0	0	1	1	0	1	0	0	0	0	1	1	0	1	0	0	0	3	1	2	0	0	1	0	0	1	1	2	0	0	2	1	0	#NULL!	1	0	0	0	0	0	0	0	0	2	0	0
0	20.1369	2	1	0	4	1	0	1	0	0	0	0	0	0	0	0	0	0	0	1	1	0	0	0	0	0	1	0	1	0	0	0	0	2	0	0	0	0	0	0	1	1	0	2	1	2	1	2	1
0	60.104	2	3	1	3	0	3	0	0	0	1	0	1	0	0	0	1	0	1	0	2	2	0	0	1	0	0	0	1	1	1	0	0	2	1	1	1	1	1	0	0	0	0	0	2	2	0	0	0
0	83.718	2	4	0	3	0	0	1	0	0	0	0	0	0	0	0	0	0	0	1	1	0	0	0	0	0	1	0	0	0	0	0	0	0	1	#NULL!	0	0	0	1	1	1	1	2	1	2	2	1	2
0	25.4757	2	2	0	4	1	1	0	1	0	0	0	1	1	0	0	0	0	0	0	1	0	1	1	0	0	0	0	0	0	1	0	0	1	0	1	0	0	1	0	4	0	0	0	0	0	0	0	0
0	74.2478	2	3	1	3	0	0	1	0	0	0	0	0	0	0	0	0	0	0	0	0	0	0	0	0	0	0	1	1	0	0	0	0	1	0	0	0	0	0	0	3	1	1	0	0	0	0	0	0
0	67.8467	2	3	1	3	0	0	1	0	0	0	0	#NULL!	0	0	0	0	0	0	0	0	0	0	0	0	0	0	1	0	0	0	0	0	0	0	0	1	0	0	0	0	0	0	1	0	1	#NULL!	#NULL!	#NULL!
0	28.7721	1	3	1	0	1	1	0	1	0	0	0	0	1	0	0	0	0	0	0	1	0	1	1	0	0	0	0	0	0	1	0	0	1	0	0	0	0	0	0	1	0	1	2	0	2	2	1	1
0	68.1396	2	3	1	3	0	1	0	1	0	0	0	0	0	0	1	0	0	0	1	2	0	1	1	0	0	0	0	0	0	1	0	1	2	1	1	2	1	0	0	2	2	1	#NULL!	0	4	2	0	2
0	63.9754	1	2	0	0	1	0	1	0	0	0	0	#NULL!	0	0	1	0	0	0	0	1	0	1	1	0	0	0	0	0	0	0	0	0	0	0	0	0	0	0	0	2	2	2	2	2	2	2	2	2
0	79.4004	2	4	0	3	0	0	1	0	0	0	0	#NULL!	0	0	0	0	0	0	1	1	0	0	0	0	0	1	0	0	0	0	0	0	1	0	0	0	0	0	0	1	1	1	1	1	1	2	2	2
0	34.2724	2	3	1	0	1	0	1	0	0	0	0	0	1	0	0	0	0	0	0	1	0	1	1	0	0	0	0	0	0	0	#NULL!	0	0	0	1	1	0	0	0	3	1	1	2	2	0	2	1	2
0	65.1636	2	3	1	3	0	0	1	0	0	0	0	0	1	0	0	0	0	0	0	1	0	1	1	0	0	0	0	0	0	0	0	0	1	0	0	1	0	0	0	2	2	2	1	1	2	2	2	2
0	85.306	1	4	0	3	0	0	1	0	0	0	0	#NULL!	0	0	1	0	0	0	0	1	0	1	1	0	0	0	0	0	0	1	0	0	0	0	0	0	0	0	0	#NULL!	#NULL!	#NULL!	#NULL!	#NULL!	#NULL!	#NULL!	#NULL!	#NULL!
0	23.6715	2	1	0	0	1	4	0	0	0	0	1	1	0	0	1	0	0	0	1	2	0	1	1	0	0	0	0	0	0	1	1	0	0	0	0	0	0	0	0	0	0	0	0	0	2	0	0	0
0	60.7228	1	3	1	0	1	1	0	1	0	0	0	1	1	0	0	0	0	0	0	1	0	1	1	0	0	0	0	1	0	1	0	0	1	0	1	1	1	0	1	3	2	2	3	3	3	2	3	4
0	75.8713	2	4	0	3	0	2	0	0	1	0	0	0	1	0	1	0	0	0	0	2	0	2	1	0	0	0	0	1	0	1	#NULL!	0	0	2	1	#NULL!	0	0	0	1	1	3	0	0	0	0	0	1
0	49.9822	2	3	1	0	1	1	0	1	0	0	0	0	0	0	1	0	0	0	1	2	0	1	1	0	0	0	0	1	0	1	0	0	1	0	1	1	0	1	0	2	1	1	1	0	0	1	0	0
0	67.4661	2	3	1	3	0	0	1	0	0	0	0	0	1	0	0	0	0	0	0	1	0	1	1	0	0	0	0	1	0	1	0	0	2	0	0	1	1	1	0	1	0	0	0	0	0	1	1	1
0	61.0951	1	3	1	0	1	0	1	0	0	0	0	0	0	0	0	0	0	0	1	1	0	0	0	0	0	1	0	1	0	1	0	0	#NULL!	0	#NULL!	1	0	0	0	2	2	2	2	2	2	2	2	2
0	67.4223	2	3	1	3	0	0	1	0	0	0	0	#NULL!	0	0	0	0	0	0	1	1	0	0	0	0	0	1	0	0	0	0	0	0	0	0	0	1	0	0	0	3	3	0	1	3	3	1	1	1
0	60.8898	1	3	1	3	0	1	0	1	0	0	0	0	0	0	0	0	0	0	1	1	0	0	0	0	0	1	0	0	0	1	0	1	2	0	1	1	0	1	0	1	1	1	1	1	1	3	2	2
0	69.9083	2	#NULL!	#NULL!	1	0	0	1	0	0	0	0	0	1	0	0	0	0	0	0	1	0	1	1	0	0	0	0	0	0	0	0	0	2	0	0	2	1	0	1	#NULL!	#NULL!	#NULL!	#NULL!	#NULL!	#NULL!	#NULL!	#NULL!	#NULL!
0	73.1061	1	2	0	3	0	0	1	0	0	0	0	0	0	0	0	0	0	0	0	0	0	0	0	0	0	0	1	0	0	0	0	0	0	0	0	1	0	0	1	#NULL!	#NULL!	#NULL!	#NULL!	#NULL!	#NULL!	#NULL!	#NULL!	#NULL!
0	50.82	1	1	0	0	1	0	1	0	0	0	0	0	1	0	0	0	0	0	0	1	0	1	1	0	0	0	0	0	0	0	0	1	1	0	0	0	0	1	0	2	1	0	2	3	2	2	2	2
0	75.1321	1	3	1	3	0	0	1	0	0	0	0	0	0	0	0	0	0	0	1	1	0	0	0	0	0	1	0	0	0	1	0	1	0	1	0	0	0	0	0	3	3	2	1	0	2	3	1	3
0	41.0459	2	1	0	0	1	0	1	0	0	0	0	#NULL!	0	0	0	0	0	0	1	1	0	0	0	0	0	1	0	#NULL!	0	0	0	1	0	0	0	0	0	0	0	0	0	0	2	0	2	2	1	0
0	53.9411	2	3	1	0	1	2	0	0	1	0	0	0	1	0	0	0	0	0	0	1	0	1	1	0	0	0	0	1	1	1	0	0	0	0	0	1	1	0	0	0	0	0	0	0	0	2	2	2
0	36.5859	2	3	1	0	1	0	1	0	0	0	0	#NULL!	1	0	0	0	0	0	0	1	0	1	1	0	0	0	0	1	0	0	0	0	0	0	0	0	0	0	0	0	0	0	1	0	3	1	2	2
0	53.6646	1	2	0	0	1	0	1	0	0	0	0	0	0	0	1	0	0	0	0	1	0	1	1	0	0	0	0	0	0	1	0	#NULL!	1	0	1	1	0	0	0	3	0	0	0	0	3	1	1	1
0	64.8104	2	2	0	2	0	1	0	1	0	0	0	0	1	0	0	0	0	0	0	1	0	1	1	0	0	0	0	1	1	1	0	1	0	1	1	1	0	0	0	3	4	2	2	2	2	2	2	4
0	76.3258	2	3	1	3	0	1	0	1	0	0	0	#NULL!	0	0	0	0	0	0	0	0	0	0	0	0	0	0	1	#NULL!	#NULL!	#NULL!	#NULL!	#NULL!	1	#NULL!	#NULL!	#NULL!	#NULL!	#NULL!	#NULL!	#NULL!	#NULL!	#NULL!	#NULL!	#NULL!	#NULL!	#NULL!	#NULL!	#NULL!
0	24.0548	2	1	0	0	1	0	1	0	0	0	0	0	0	0	0	0	0	0	0	0	0	0	0	0	0	0	1	1	0	1	0	0	1	0	0	1	0	0	0	2	2	1	2	1	1	3	3	2
0	81.8344	1	3	1	3	0	0	1	0	0	0	0	#NULL!	1	0	0	0	0	0	1	2	0	1	1	0	0	0	0	0	0	0	0	0	1	0	0	0	0	0	0	2	2	2	2	2	2	2	2	2
0	43.3922	1	3	1	0	1	0	1	0	0	0	0	1	0	0	1	0	0	0	0	1	0	1	1	0	0	0	0	1	0	1	0	0	1	1	0	0	1	1	0	1	3	0	3	1	2	0	3	2
0	59.8631	2	3	1	4	1	0	1	0	0	0	0	0	0	0	0	0	0	0	1	1	0	0	0	0	0	1	0	1	1	1	0	0	1	0	0	1	1	1	0	3	2	2	1	1	1	2	2	3
0	64.1971	1	3	1	0	1	0	1	0	0	0	0	0	0	0	0	0	0	0	0	0	0	0	0	0	0	0	1	0	0	1	0	0	1	0	0	0	0	0	0	1	0	4	1	1	1	1	0	2
0	55.1841	2	3	1	0	1	0	1	0	0	0	0	#NULL!	1	0	0	0	0	0	0	1	0	1	1	0	0	0	0	0	0	0	0	0	2	0	0	0	0	0	0	#NULL!	#NULL!	#NULL!	#NULL!	#NULL!	#NULL!	#NULL!	#NULL!	#NULL!
0	79.6386	2	3	1	3	0	4	0	0	0	0	1	1	1	0	0	0	0	0	1	2	0	1	1	0	0	0	0	0	0	1	0	1	1	0	0	0	0	0	0	#NULL!	#NULL!	#NULL!	#NULL!	#NULL!	#NULL!	#NULL!	#NULL!	#NULL!
0	63.3949	1	3	1	3	0	0	1	0	0	0	0	0	1	0	1	0	0	0	0	2	0	2	1	0	0	0	0	0	0	1	0	1	2	0	1	1	0	1	0	2	2	2	3	2	2	2	2	3
0	50.9131	2	3	1	0	1	1	0	1	0	0	0	0	0	0	0	0	0	0	1	1	0	0	0	0	0	1	0	1	1	1	0	0	0	0	#NULL!	0	1	1	0	1	1	1	0	2	2	1	1	1
0	63.102	2	3	1	0	1	0	1	0	0	0	0	#NULL!	0	0	1	0	0	0	0	1	0	1	1	0	0	0	0	0	0	0	0	0	0	0	0	0	0	0	0	1	1	1	1	1	1	2	2	1
0	60.0684	2	3	1	0	1	0	1	0	0	0	0	0	1	0	0	0	0	0	0	1	0	1	1	0	0	0	0	1	1	1	0	0	2	0	0	1	0	0	0	3	2	3	3	2	3	2	1	1
0	79.2936	1	3	1	3	0	0	1	0	0	0	0	0	0	0	0	0	0	0	0	0	0	0	0	0	0	0	1	1	1	1	0	0	1	1	0	1	0	0	0	2	1	0	0	0	0	1	1	4
0	70.0096	1	3	1	3	0	0	1	0	0	0	0	0	0	0	0	0	0	0	1	1	0	0	0	0	0	1	0	1	1	1	0	0	1	0	0	0	0	0	1	1	1	2	2	1	2	3	3	4
0	66.935	2	3	1	3	0	0	1	0	0	0	0	#NULL!	0	0	0	0	0	0	1	1	0	0	0	0	0	1	0	0	0	0	0	0	1	0	0	0	0	0	0	0	0	0	0	0	0	0	0	0
0	49.5797	1	3	1	0	1	3	0	0	0	1	0	1	0	0	0	0	0	0	1	1	0	0	0	0	0	1	0	1	1	1	0	0	1	0	0	0	1	0	0	1	0	0	2	0	2	0	0	0
0	73.6838	2	3	1	3	0	2	0	0	1	0	0	1	0	1	0	1	0	0	0	2	1	1	0	0	1	0	0	1	2	1	0	0	2	0	0	1	1	1	0	0	0	0	0	0	0	2	1	1
0	57.4237	2	2	0	4	1	3	0	0	0	1	0	1	0	0	0	0	0	0	0	0	0	0	0	0	0	0	1	2	1	1	0	1	2	0	1	1	1	1	0	3	1	4	0	0	0	2	2	2
0	68.0438	1	3	1	3	0	0	1	0	0	0	0	0	1	0	0	0	0	0	0	1	0	1	1	0	0	0	0	0	0	1	0	0	0	0	0	1	0	0	0	3	1	3	0	0	1	3	0	0
0	32.731	2	1	0	0	1	0	1	0	0	0	0	0	0	1	0	0	0	1	0	2	1	1	0	0	1	0	0	1	0	2	0	1	2	0	0	0	1	1	0	0	0	0	0	0	0	1	1	0
0	20.7556	2	1	0	0	1	0	1	0	0	0	0	0	1	1	0	0	0	0	0	2	0	2	1	0	0	0	0	0	0	2	1	0	2	0	1	0	0	1	0	1	3	2	1	#NULL!	2	1	2	1
0	76.7584	2	4	0	4	1	0	1	0	0	0	0	0	1	0	0	0	0	0	0	1	0	1	1	0	0	0	0	0	0	1	0	0	2	0	0	#NULL!	0	0	0	2	1	0	0	0	2	3	1	0
0	79.6852	1	3	1	3	0	0	1	0	0	0	0	0	1	0	0	0	0	0	0	1	0	1	1	0	0	0	0	0	0	1	0	0	0	0	0	1	0	1	0	#NULL!	#NULL!	#NULL!	#NULL!	#NULL!	#NULL!	#NULL!	#NULL!	#NULL!
0	62.9405	1	#NULL!	#NULL!	0	1	0	1	0	0	0	0	0	0	0	0	0	0	0	1	1	0	0	0	0	0	1	0	0	0	2	0	0	2	0	0	1	0	0	0	3	1	0	4	0	3	1	3	4
0	26.9815	2	3	1	0	1	0	1	0	0	0	0	0	1	0	0	0	0	0	0	1	0	1	1	0	0	0	0	0	0	1	0	0	1	0	0	0	0	0	0	2	1	1	2	2	2	1	3	3
0	71.4497	1	3	1	3	0	0	1	0	0	0	0	0	0	0	0	0	0	0	1	1	0	0	0	0	0	1	0	1	1	1	1	1	0	1	1	1	0	0	1	1	1	1	1	1	1	1	1	0
0	69.9685	2	4	0	3	0	2	0	0	1	0	0	1	0	0	0	0	0	0	1	1	0	0	0	0	0	1	0	1	0	1	0	0	1	0	0	#NULL!	1	0	0	2	1	0	0	0	0	0	1	1
0	81.7823	1	3	1	3	0	1	0	1	0	0	0	0	1	0	1	0	0	0	0	2	0	2	1	0	0	0	0	1	0	1	0	#NULL!	1	0	#NULL!	0	0	0	0	2	#NULL!	3	1	1	1	2	1	1
0	61.41	2	3	1	0	1	1	0	1	0	0	0	0	0	0	0	0	0	0	1	1	0	0	0	0	0	1	0	1	1	1	0	0	1	0	0	1	0	0	0	2	3	2	2	0	3	2	1	2
0	41.9466	2	3	1	0	1	1	0	1	0	0	0	#NULL!	0	0	0	0	0	0	1	1	0	0	0	0	0	1	0	1	0	0	0	0	0	0	0	0	0	0	0	#NULL!	#NULL!	#NULL!	#NULL!	#NULL!	#NULL!	#NULL!	#NULL!	#NULL!
0	40.1369	1	3	1	0	1	0	1	0	0	0	0	#NULL!	0	0	0	0	0	0	1	1	0	0	0	0	0	1	0	0	0	0	0	1	0	0	0	0	0	0	0	0	0	0	0	0	2	2	2	2
0	64.6434	2	3	1	3	0	0	1	0	0	0	0	#NULL!	1	0	0	0	0	0	0	1	0	1	1	0	0	0	0	0	0	0	#NULL!	0	0	0	0	0	0	0	0	0	0	0	3	0	2	2	1	2
0	79.6687	2	2	0	3	0	0	1	0	0	0	0	#NULL!	0	0	0	0	0	0	1	1	0	0	0	0	0	1	0	0	0	0	0	0	1	0	0	0	0	0	0	3	3	2	2	3	2	3	3	3
0	66.3381	2	3	1	3	0	0	1	0	0	0	0	1	0	0	0	0	0	0	1	1	0	0	0	0	0	1	0	0	0	0	0	0	2	0	0	1	0	1	0	3	3	3	3	3	3	2	3	2
0	44.5092	2	3	1	0	1	4	0	0	0	0	1	1	1	0	0	0	0	0	0	1	0	1	1	0	0	0	0	1	0	1	0	0	0	0	0	0	1	0	0	2	0	0	0	1	0	2	2	1
0	27.6605	2	1	0	0	1	0	1	0	0	0	0	1	0	0	0	0	0	0	0	0	0	0	0	0	0	0	1	1	0	2	0	0	0	0	1	1	1	1	0	1	0	1	1	0	3	1	1	1
0	59.7235	2	3	1	0	1	0	1	0	0	0	0	0	0	0	0	0	0	0	1	1	0	0	0	0	0	1	0	1	1	1	0	1	2	0	1	2	0	1	0	1	1	1	2	1	2	3	2	3
0	64.1999	2	3	1	3	0	0	1	0	0	0	0	0	0	1	1	0	0	0	0	2	0	2	1	0	0	0	0	1	0	2	0	0	2	0	0	0	0	1	0	2	1	1	2	1	2	1	1	2
0	69.4593	1	3	1	3	0	0	1	0	0	0	0	1	0	0	0	0	0	0	1	1	0	0	0	0	0	1	0	0	0	1	0	#NULL!	1	1	0	1	0	0	0	#NULL!	#NULL!	#NULL!	#NULL!	#NULL!	#NULL!	#NULL!	#NULL!	#NULL!
0	75.4278	1	3	1	3	0	0	1	0	0	0	0	#NULL!	0	0	0	0	0	0	1	1	0	0	0	0	0	1	0	0	0	0	0	0	1	0	0	0	0	0	0	0	0	0	0	0	2	#NULL!	#NULL!	#NULL!
0	46.3628	2	#NULL!	#NULL!	0	1	0	1	0	0	0	0	0	0	0	0	0	0	0	1	1	0	0	0	0	0	1	0	1	0	1	0	0	1	0	0	0	0	0	0	1	1	1	1	1	1	1	1	2
0	18.3765	2	1	0	4	1	0	1	0	0	0	0	#NULL!	0	0	1	0	0	0	0	1	0	1	1	0	0	0	0	0	0	1	0	0	0	0	0	0	0	0	0	3	1	2	3	1	2	1	2	1
0	59.5373	2	3	1	1	0	0	1	0	0	0	0	#NULL!	0	0	1	0	0	0	0	1	0	1	1	0	0	0	0	0	0	0	0	0	0	0	0	0	0	0	0	0	0	0	0	0	0	2	2	2
0	51.0034	1	3	1	0	1	1	0	1	0	0	0	0	1	0	1	0	0	0	0	2	0	2	1	0	0	0	0	1	1	1	0	0	1	0	0	1	1	0	1	3	1	3	1	1	1	3	1	3
0	50.9487	2	2	0	0	1	1	0	1	0	0	0	0	0	0	0	0	0	1	0	1	1	0	0	1	0	0	0	1	1	1	2	0	2	1	1	0	1	1	0	3	1	1	1	1	1	#NULL!	#NULL!	#NULL!
0	53.5578	2	3	1	0	1	0	1	0	0	0	0	0	1	1	0	0	0	0	0	2	0	2	1	0	0	0	0	1	1	1	1	0	2	1	0	1	1	1	0	1	0	1	1	1	1	2	2	2
0	78.9432	1	3	1	3	0	0	1	0	0	0	0	0	1	0	0	0	0	0	0	1	0	1	1	0	0	0	0	0	1	2	2	0	1	0	0	0	0	0	0	#NULL!	#NULL!	#NULL!	#NULL!	#NULL!	#NULL!	#NULL!	#NULL!	#NULL!
0	45.1745	1	3	1	2	0	0	1	0	0	0	0	0	1	0	0	0	0	0	0	1	0	1	1	0	0	0	0	1	0	0	0	1	0	0	0	0	1	0	0	2	1	2	2	1	2	1	2	1
0	77.6482	2	2	0	3	0	0	1	0	0	0	0	#NULL!	0	0	0	0	0	0	1	1	0	0	0	0	0	1	0	0	0	0	0	0	0	0	0	0	0	0	0	0	0	2	3	0	3	0	0	4
0	74.4613	2	4	0	3	0	0	1	0	0	0	0	0	1	0	0	0	0	0	0	1	0	1	1	0	0	0	0	1	0	1	0	0	1	1	0	#NULL!	0	0	0	1	1	1	1	1	3	1	1	1
0	84.0082	2	4	0	3	0	0	1	0	0	0	0	0	0	0	0	0	0	0	0	0	0	0	0	0	0	0	1	1	0	1	0	0	1	0	0	1	0	1	1	#NULL!	#NULL!	#NULL!	#NULL!	#NULL!	#NULL!	#NULL!	#NULL!	#NULL!
0	74.5216	1	3	1	3	0	1	0	1	0	0	0	#NULL!	0	0	0	0	0	0	0	0	0	0	0	0	0	0	1	0	0	0	0	0	0	0	0	0	0	0	0	2	3	1	3	3	3	1	2	#NULL!
0	54.7379	2	3	1	3	0	1	0	1	0	0	0	1	1	0	0	0	0	0	1	2	0	1	1	0	0	0	0	1	1	2	0	0	2	1	0	0	1	1	1	4	#NULL!	#NULL!	#NULL!	2	#NULL!	3	#NULL!	#NULL!
0	36.1999	1	3	1	0	1	0	1	0	0	0	0	0	1	0	0	0	0	0	0	1	0	1	1	0	0	0	0	1	0	1	1	0	1	0	0	1	0	0	0	0	0	0	3	1	3	0	1	0
0	32.2491	2	3	1	0	1	4	0	0	0	0	1	1	1	0	0	0	0	1	0	2	1	1	0	0	1	0	0	1	1	#NULL!	2	0	2	0	1	0	1	1	0	2	1	3	1	1	3	1	1	3
0	52.4928	2	3	1	0	1	3	0	0	0	1	0	1	1	0	0	0	0	0	0	1	0	1	1	0	0	0	0	1	1	1	0	0	0	0	0	0	1	1	0	1	1	1	1	1	1	0	1	2
0	65.0431	2	3	1	3	0	0	1	0	0	0	0	0	0	0	0	0	0	0	1	1	0	0	0	0	0	1	0	1	0	0	0	0	2	0	0	0	1	0	0	1	1	0	1	0	2	1	1	1
0	73.5359	1	3	1	3	0	1	0	1	0	0	0	0	0	0	1	0	0	0	0	1	0	1	1	0	0	0	0	0	0	1	0	#NULL!	1	0	0	1	0	0	0	#NULL!	#NULL!	#NULL!	#NULL!	#NULL!	#NULL!	#NULL!	#NULL!	#NULL!
0	43.5291	2	3	1	0	1	0	1	0	0	0	0	0	1	0	0	0	0	0	0	1	0	1	1	0	0	0	0	0	0	1	0	0	1	2	0	1	0	0	0	1	1	1	2	1	2	1	1	2
0	77.755	2	4	0	3	0	1	0	1	0	0	0	#NULL!	0	0	0	0	0	0	0	0	0	0	0	0	0	0	1	0	0	0	0	0	1	0	0	0	0	0	0	0	0	0	0	0	2	0	0	0
0	40.553	2	3	1	0	1	0	1	0	0	0	0	0	0	0	1	0	0	0	0	1	0	1	1	0	0	0	0	1	0	1	0	2	1	0	0	1	0	1	0	3	0	2	4	4	4	0	4	4
0	51.7782	1	3	1	0	1	0	1	0	0	0	0	0	0	0	1	0	0	0	0	1	0	1	1	0	0	0	0	0	0	1	0	0	0	0	2	1	0	0	0	0	0	2	2	0	2	3	1	4
0	48.4271	1	3	1	0	1	0	1	0	0	0	0	0	1	0	1	0	0	0	0	2	0	2	1	0	0	0	0	0	0	1	0	1	1	0	0	0	0	1	0	2	2	2	2	2	2	2	2	2
0	32.3477	2	3	1	0	1	2	0	0	1	0	0	0	0	0	0	0	0	1	0	1	1	0	0	1	0	0	0	1	1	1	0	2	1	0	0	1	1	1	0	1	1	1	1	1	1	2	1	1
0	31.5893	1	3	1	0	1	0	1	0	0	0	0	0	1	0	0	0	0	0	0	1	0	1	1	0	0	0	0	1	0	0	0	1	1	0	0	0	1	0	0	1	0	1	2	0	2	1	0	0
0	53.7002	2	4	0	2	0	0	1	0	0	0	0	1	1	0	1	0	0	0	0	2	0	2	1	0	0	0	0	0	1	1	1	0	0	0	0	0	0	0	0	2	2	2	2	2	3	2	2	2
0	67.5154	2	3	1	3	0	1	0	1	0	0	0	#NULL!	1	0	0	0	0	0	0	1	0	1	1	0	0	0	0	0	0	0	0	0	0	0	0	0	0	0	1	1	0	0	1	0	0	1	1	1
0	48.6324	2	3	1	0	1	4	0	0	0	0	1	1	0	0	0	1	0	0	1	2	1	0	0	1	0	0	0	1	1	1	1	1	1	1	1	1	1	1	0	1	1	0	0	0	0	0	0	0
0	72.7775	2	3	1	3	0	0	1	0	0	0	0	0	0	0	0	0	0	0	1	1	0	0	0	0	0	1	0	0	0	1	0	0	1	0	0	#NULL!	0	0	0	1	1	1	3	2	3	1	3	3
0	77.3388	1	4	0	3	0	0	1	0	0	0	0	0	1	0	0	0	0	0	0	1	0	1	1	0	0	0	0	1	0	1	0	0	1	0	0	2	0	0	1	2	2	2	2	1	3	3	3	3
0	43.0773	1	3	1	0	1	0	1	0	0	0	0	0	1	0	0	0	0	0	0	1	0	1	1	0	0	0	0	0	0	1	0	1	0	0	0	0	0	0	0	1	0	0	0	0	2	2	1	0
0	76.0931	1	3	1	3	0	0	1	0	0	0	0	#NULL!	0	0	0	0	0	0	0	0	0	0	0	0	0	0	1	0	0	0	0	0	0	1	0	0	0	0	0	2	2	2	2	2	2	2	1	1
0	38.1574	1	3	1	0	1	0	1	0	0	0	0	0	0	0	0	0	0	0	1	1	0	0	0	0	0	1	0	0	0	2	0	1	0	0	0	0	0	0	0	2	0	0	0	0	0	4	3	1
0	73.525	1	3	1	3	0	0	1	0	0	0	0	#NULL!	0	0	0	0	0	0	1	1	0	0	0	0	0	1	0	0	0	0	#NULL!	#NULL!	#NULL!	#NULL!	#NULL!	#NULL!	#NULL!	#NULL!	#NULL!	1	1	1	1	1	3	2	2	3
0	67.0801	1	3	1	3	0	0	1	0	0	0	0	0	1	0	1	0	0	0	0	2	0	2	1	0	0	0	0	0	0	1	0	0	1	0	0	0	0	1	0	1	1	1	0	0	1	2	2	3
0	29.7002	1	1	0	0	1	0	1	0	0	0	0	0	1	0	0	0	0	0	0	1	0	1	1	0	0	0	0	0	0	1	0	1	2	0	0	0	0	0	0	1	1	1	2	4	3	2	3	3
0	73.1116	2	3	1	3	0	0	1	0	0	0	0	#NULL!	0	0	0	0	0	0	1	1	0	0	0	0	0	1	0	0	0	0	0	0	0	0	0	0	0	0	0	#NULL!	#NULL!	#NULL!	#NULL!	#NULL!	#NULL!	#NULL!	#NULL!	#NULL!
0	44.9884	2	3	1	4	1	1	0	1	0	0	0	1	0	0	0	0	0	0	1	1	0	0	0	0	0	1	0	1	0	1	0	0	1	0	0	1	0	1	0	2	1	1	1	1	1	2	2	2
0	76.5996	1	3	1	3	0	0	1	0	0	0	0	0	1	0	1	0	0	0	0	2	0	2	1	0	0	0	0	1	1	1	0	0	1	0	0	1	0	1	0	0	2	0	0	1	2	2	1	0
0	83.551	2	2	0	3	0	1	0	1	0	0	0	#NULL!	1	0	0	0	0	0	0	1	0	1	1	0	0	0	0	0	0	0	0	0	1	0	0	0	0	0	0	#NULL!	#NULL!	#NULL!	#NULL!	#NULL!	#NULL!	#NULL!	#NULL!	#NULL!
0	77.5962	1	3	1	3	0	0	1	0	0	0	0	0	0	1	0	0	0	0	0	1	0	1	1	0	0	0	0	0	0	1	0	0	2	0	#NULL!	1	0	0	0	2	2	3	1	1	1	2	1	3
0	47.5729	2	3	1	0	1	0	1	0	0	0	0	#NULL!	1	0	0	0	0	0	0	1	0	1	1	0	0	0	0	0	0	0	0	0	1	0	0	0	0	0	0	1	1	1	2	3	1	1	2	1
0	19.4278	2	1	0	4	1	0	1	0	0	0	0	0	1	0	0	0	0	0	0	1	0	1	1	0	0	0	0	0	0	1	0	1	0	0	0	0	0	0	0	2	1	1	2	1	3	0	1	3
0	18.256	1	1	0	4	1	0	1	0	0	0	0	#NULL!	1	0	0	0	0	0	0	1	0	1	1	0	0	0	0	0	0	1	0	0	0	0	0	0	0	0	0	1	1	0	3	2	2	2	2	3
0	60.8159	1	1	0	2	0	3	0	0	0	1	0	1	0	0	0	1	0	0	0	1	1	0	0	1	0	0	0	1	1	1	0	0	1	1	1	2	1	2	1	1	0	0	2	2	2	1	2	2
0	41.9192	2	3	1	0	1	0	1	0	0	0	0	0	1	0	0	0	0	0	0	1	0	1	1	0	0	0	0	1	1	1	0	0	1	0	0	0	0	1	1	1	1	1	1	1	1	3	1	1
0	50.319	2	3	1	#NULL!	#NULL!	1	0	1	0	0	0	1	1	0	0	0	0	0	0	1	0	1	1	0	0	0	0	1	1	1	0	0	1	0	0	1	0	0	0	0	3	0	0	0	0	0	3	3
0	27.4196	2	1	0	0	1	3	0	0	0	1	0	0	0	0	0	0	0	0	1	1	0	0	0	0	0	1	0	0	0	0	0	0	0	0	0	1	1	1	0	1	1	1	2	1	3	1	3	1
0	82.204	2	#NULL!	#NULL!	#NULL!	#NULL!	0	1	0	0	0	0	0	0	0	0	0	0	0	0	0	0	0	0	0	0	0	1	0	0	0	0	1	0	0	0	1	0	0	0	3	1	2	2	2	2	1	#NULL!	4
0	62.8172	1	1	0	2	0	0	1	0	0	0	0	0	0	0	0	0	0	0	1	1	0	0	0	0	0	1	0	1	0	1	0	0	1	0	0	0	1	1	1	2	1	1	2	2	1	2	2	3
0	58.6146	2	2	0	4	1	0	1	0	0	0	0	0	1	0	0	0	0	0	1	2	0	1	1	0	0	0	0	0	0	1	0	0	2	0	0	0	0	0	0	1	0	1	1	0	3	3	0	0
0	41.3005	2	3	1	0	1	0	1	0	0	0	0	0	1	1	0	0	0	0	0	2	0	2	1	0	0	0	0	1	0	1	0	1	2	0	1	1	1	1	1	1	1	1	3	2	2	2	3	3
0	55.1841	1	3	1	0	1	1	0	1	0	0	0	0	1	0	1	0	0	0	0	2	0	2	1	0	0	0	0	0	1	1	0	0	2	1	2	1	1	0	0	2	1	0	3	0	3	3	1	2
0	66.3244	2	3	1	3	0	0	1	0	0	0	0	0	0	0	0	0	0	0	1	1	0	0	0	0	0	1	0	0	0	0	0	0	1	0	0	1	0	0	0	2	2	2	2	2	2	2	3	2
0	53.0595	1	3	1	0	1	0	1	0	0	0	0	1	1	0	0	0	0	0	0	1	0	1	1	0	0	0	0	0	0	1	0	0	1	0	0	0	0	0	0	0	0	0	0	0	0	0	0	0
0	53.473	2	3	1	0	1	0	1	0	0	0	0	0	1	0	0	0	0	0	0	1	0	1	1	0	0	0	0	0	0	1	0	0	1	0	0	1	0	1	0	1	0	0	0	0	2	1	1	2
0	80.9856	1	4	0	3	0	1	0	1	0	0	0	0	0	0	0	0	0	0	0	0	0	0	0	0	0	0	1	0	0	0	0	0	1	0	0	2	0	0	0	3	3	3	2	2	2	2	3	3
0	20.4928	2	1	0	4	1	0	1	0	0	0	0	0	0	0	0	0	0	0	1	1	0	0	0	0	0	1	0	1	2	2	1	0	1	0	0	0	0	0	0	2	3	2	2	3	1	4	4	4
0	54.4559	2	2	0	2	0	1	0	1	0	0	0	0	0	0	1	0	0	0	0	1	0	1	1	0	0	0	0	1	2	1	1	0	1	1	#NULL!	#NULL!	0	1	0	0	0	2	0	0	0	0	0	2
0	63.8412	1	3	1	3	0	0	1	0	0	0	0	0	0	0	0	0	0	0	1	1	0	0	0	0	0	1	0	0	0	1	0	0	1	1	0	0	0	0	0	2	2	2	2	2	2	2	3	3
0	67.5729	2	3	1	3	0	0	1	0	0	0	0	#NULL!	0	0	0	0	0	0	1	1	0	0	0	0	0	1	0	0	0	0	0	0	0	0	0	0	0	0	0	3	3	3	3	3	3	3	3	3
0	49.6537	1	3	1	0	1	0	1	0	0	0	0	#NULL!	1	0	0	0	0	0	0	1	0	1	1	0	0	0	0	0	0	0	0	0	1	0	0	0	0	0	0	2	2	1	1	0	3	2	3	4
0	63.9945	2	3	1	3	0	0	1	0	0	0	0	0	0	0	1	0	0	0	0	1	0	1	1	0	0	0	0	0	2	1	0	0	0	0	2	1	1	0	0	1	1	2	2	2	2	2	2	2
0	45.4647	1	3	1	0	1	0	1	0	0	0	0	#NULL!	1	0	0	0	0	0	0	1	0	1	1	0	0	0	0	0	0	0	0	0	1	0	0	0	0	0	0	1	0	0	2	1	2	1	2	2
0	60.3203	1	3	1	0	1	0	1	0	0	0	0	0	0	0	0	0	0	0	1	1	0	0	0	0	0	1	0	0	0	1	0	#NULL!	1	1	0	1	0	0	0	2	2	2	2	2	2	2	2	2
0	50.7652	1	3	1	0	1	0	1	0	0	0	0	1	0	1	0	1	0	0	0	2	1	1	0	0	1	0	0	1	0	1	0	0	2	0	0	1	0	1	0	1	0	0	2	1	2	3	2	2
0	56.5558	2	4	0	0	1	0	1	0	0	0	0	#NULL!	0	0	0	0	0	0	1	1	0	0	0	0	0	1	0	0	0	0	0	0	1	0	0	0	0	0	0	2	1	4	4	1	1	4	1	2
0	83.4716	1	3	1	3	0	0	1	0	0	0	0	#NULL!	0	0	0	0	0	0	1	1	0	0	0	0	0	1	0	0	0	0	0	0	0	0	0	0	0	0	1	2	2	2	2	1	0	3	4	3
0	45.6126	2	3	1	0	1	1	0	1	0	0	0	0	0	0	1	0	0	0	0	1	0	1	1	0	0	0	0	1	0	1	0	0	2	1	2	1	0	0	0	#NULL!	#NULL!	#NULL!	#NULL!	#NULL!	#NULL!	2	1	1
0	37.8836	2	3	1	0	1	0	1	0	0	0	0	0	0	0	1	0	0	0	0	1	0	1	1	0	0	0	0	0	0	1	0	1	0	1	0	0	0	0	#NULL!	1	0	3	2	1	2	2	2	1
0	78.9322	2	4	0	3	0	0	1	0	0	0	0	#NULL!	0	0	0	0	0	0	0	0	0	0	0	0	0	0	1	0	0	0	0	0	1	0	0	0	0	0	0	1	0	0	2	1	2	2	2	2
0	25.0021	1	#NULL!	#NULL!	0	1	0	1	0	0	0	0	0	1	0	0	0	0	0	0	1	0	1	1	0	0	0	0	1	0	1	0	1	0	0	1	1	1	0	0	2	2	2	2	2	2	1	2	2
0	23.9836	2	1	0	0	1	1	0	1	0	0	0	1	1	0	0	0	0	0	0	1	0	1	1	0	0	0	0	0	1	1	0	1	0	1	1	1	0	1	0	4	3	2	1	1	3	2	3	3
0	66.7406	2	3	1	3	0	1	0	1	0	0	0	0	0	1	0	0	0	0	1	2	0	1	1	0	0	0	0	0	0	1	0	1	2	0	0	0	0	0	0	3	3	2	2	1	2	2	2	4
0	36.5585	2	3	1	0	1	4	0	0	0	0	1	1	0	0	0	1	0	0	1	2	1	0	0	1	0	0	0	1	1	1	0	2	1	0	0	1	1	1	0	0	0	0	0	0	0	0	0	0
0	33.5606	2	3	1	0	1	1	0	1	0	0	0	0	1	0	1	0	0	0	0	2	0	2	1	0	0	0	0	1	0	2	0	0	1	0	0	2	1	1	1	1	1	0	2	0	2	2	1	1
0	82.4038	2	4	0	3	0	0	1	0	0	0	0	0	0	0	1	0	0	0	0	1	0	1	1	0	0	0	0	1	0	1	0	0	2	0	1	1	0	0	1	2	1	1	1	1	1	1	0	1
0	22.0835	1	1	0	0	1	0	1	0	0	0	0	#NULL!	1	0	1	0	0	0	0	2	0	2	1	0	0	0	0	0	0	0	0	0	1	0	0	0	0	0	0	2	3	1	3	1	2	1	1	1
0	24.7556	2	1	0	4	1	0	1	0	0	0	0	1	1	0	0	0	1	0	0	2	1	1	0	0	1	0	0	2	1	2	1	0	1	0	0	1	1	1	0	2	0	0	1	0	1	2	1	1
0	74.6064	2	3	1	3	0	0	1	0	0	0	0	0	1	0	0	0	0	0	0	1	0	1	1	0	0	0	0	1	0	1	0	0	0	0	0	2	0	0	1	1	0	0	0	0	0	1	0	0
0	63.9452	2	3	1	3	0	0	1	0	0	0	0	#NULL!	0	0	0	0	0	0	1	1	0	0	0	0	0	1	0	0	0	0	0	0	0	0	0	1	0	0	0	4	4	4	4	4	4	4	4	4
0	83.5264	2	4	0	3	0	0	1	0	0	0	0	0	0	0	0	0	0	0	0	0	0	0	0	0	0	0	1	0	0	1	0	1	1	0	0	#NULL!	0	0	0	0	0	0	1	0	1	1	1	1
0	60.6845	2	3	1	0	1	1	0	1	0	0	0	0	1	0	0	0	0	0	0	1	0	1	1	0	0	0	0	1	1	1	1	0	1	1	0	1	1	1	0	3	2	1	2	1	1	2	1	1
0	22.6283	1	1	0	4	1	0	1	0	0	0	0	0	1	0	0	0	0	0	0	1	0	1	1	0	0	0	0	1	1	0	0	2	1	1	1	0	1	1	1	1	1	1	1	0	1	2	0	1
0	39.9918	1	3	1	0	1	0	1	0	0	0	0	0	1	0	0	0	0	0	0	1	0	1	1	0	0	0	0	0	0	1	0	0	1	1	0	0	0	0	0	1	1	0	2	0	2	0	1	1
0	62.6256	2	1	0	3	0	0	1	0	0	0	0	1	0	0	0	0	0	0	0	0	0	0	0	0	0	0	1	1	1	1	0	#NULL!	1	1	0	0	1	1	1	2	1	#NULL!	1	2	2	3	3	3
0	73.5551	2	3	1	3	0	0	1	0	0	0	0	0	0	0	0	0	0	0	1	1	0	0	0	0	0	1	0	0	0	1	0	1	1	1	0	0	0	0	0	2	1	1	1	2	2	3	3	2
0	55.9644	2	1	0	0	1	4	0	0	0	0	1	1	0	1	0	1	1	1	0	4	3	1	0	0	1	0	0	1	1	1	0	0	1	1	0	1	1	1	0	0	0	0	0	0	0	0	0	0
0	44.9473	2	3	1	2	0	0	1	0	0	0	0	#NULL!	0	0	0	0	0	0	1	1	0	0	0	0	0	1	0	0	0	#NULL!	0	0	1	0	0	0	0	0	0	0	0	0	0	0	0	0	0	1
0	47.4798	1	3	1	0	1	0	1	0	0	0	0	#NULL!	0	0	0	0	0	0	1	1	0	0	0	0	0	1	0	0	0	1	0	0	0	0	0	0	0	0	0	1	1	2	1	0	2	3	1	2
0	46.2231	1	2	0	0	1	1	0	1	0	0	0	1	1	0	0	0	0	0	0	1	0	1	1	0	0	0	0	1	1	1	0	0	2	0	1	0	0	1	0	1	1	1	1	1	1	1	1	1
0	64.0274	2	2	0	3	0	3	0	0	0	1	0	1	1	0	1	0	0	0	0	2	0	2	1	0	0	0	0	1	1	1	0	0	2	1	0	1	1	1	0	2	1	1	2	2	2	1	1	2
0	81.1335	2	3	1	3	0	0	1	0	0	0	0	#NULL!	0	0	0	0	0	0	0	0	0	0	0	0	0	0	1	0	0	0	0	0	1	0	0	0	0	0	0	#NULL!	#NULL!	#NULL!	#NULL!	#NULL!	#NULL!	#NULL!	#NULL!	#NULL!
0	41.9165	2	2	0	0	1	0	1	0	0	0	0	0	1	0	0	0	0	0	0	1	0	1	1	0	0	0	0	0	1	1	0	0	2	0	1	#NULL!	0	1	0	1	1	1	2	1	1	3	1	1
0	46.7707	1	3	1	0	1	0	1	0	0	0	0	0	1	0	0	0	0	0	0	1	0	1	1	0	0	0	0	0	0	1	0	0	1	1	0	0	0	1	0	0	0	0	0	0	0	2	#NULL!	2
0	44.7885	2	3	1	0	1	0	1	0	0	0	0	0	0	0	1	0	0	0	0	1	0	1	1	0	0	0	0	0	0	0	0	2	1	0	0	0	1	1	0	1	1	1	1	1	1	#NULL!	#NULL!	#NULL!
0	78.8446	1	3	1	3	0	4	0	0	0	0	1	1	0	0	0	0	0	0	1	1	0	0	0	0	0	1	0	1	1	1	0	1	2	1	1	2	1	1	1	2	2	#NULL!	1	1	2	2	3	3
0	78.308	1	3	1	#NULL!	#NULL!	0	1	0	0	0	0	0	0	0	0	0	0	0	1	1	0	0	0	0	0	1	0	0	1	1	0	1	0	1	1	0	1	1	0	2	2	2	3	2	3	2	2	3
0	75.5044	2	4	0	#NULL!	#NULL!	0	1	0	0	0	0	#NULL!	1	0	0	0	1	0	0	2	1	1	0	0	1	0	0	0	0	0	0	0	1	0	0	0	0	0	0	#NULL!	#NULL!	#NULL!	#NULL!	#NULL!	#NULL!	#NULL!	#NULL!	#NULL!
0	35.9754	1	3	1	0	1	0	1	0	0	0	0	0	1	0	0	0	0	0	1	2	0	1	1	0	0	0	0	0	0	1	0	0	1	0	1	1	0	0	0	1	1	1	1	1	1	2	1	1
0	75.0472	2	4	0	3	0	0	1	0	0	0	0	0	0	0	0	0	0	0	0	0	0	0	0	0	0	0	1	1	0	0	0	#NULL!	1	1	0	0	0	0	0	1	3	1	2	1	0	#NULL!	#NULL!	#NULL!
0	85.5113	1	3	1	3	0	0	1	0	0	0	0	#NULL!	0	0	0	0	0	0	1	1	0	0	0	0	0	1	0	0	0	0	0	0	0	0	0	0	0	0	0	1	1	1	0	0	0	0	0	1
0	57.9767	1	1	0	3	0	1	0	1	0	0	0	1	0	0	0	0	0	0	1	1	0	0	0	0	0	1	0	#NULL!	#NULL!	1	#NULL!	1	#NULL!	1	1	1	#NULL!	1	0	#NULL!	#NULL!	#NULL!	#NULL!	3	#NULL!	#NULL!	#NULL!	#NULL!
0	52.6133	1	2	0	2	0	2	0	0	1	0	0	1	1	0	1	0	0	1	0	3	1	2	0	0	1	0	0	1	1	1	0	1	1	1	0	0	1	1	0	2	1	0	2	1	0	1	2	3
0	35.3922	1	3	1	0	1	0	1	0	0	0	0	0	1	0	0	0	0	0	0	1	0	1	1	0	0	0	0	2	0	1	0	1	2	0	0	0	1	1	1	#NULL!	#NULL!	#NULL!	#NULL!	#NULL!	#NULL!	#NULL!	#NULL!	#NULL!
0	75.6468	2	4	0	3	0	0	1	0	0	0	0	0	0	0	0	0	0	0	0	0	0	0	0	0	0	0	1	1	1	0	0	0	1	0	0	#NULL!	0	0	0	#NULL!	#NULL!	#NULL!	#NULL!	#NULL!	#NULL!	#NULL!	#NULL!	#NULL!
0	78.8775	2	4	0	3	0	0	1	0	0	0	0	#NULL!	0	0	0	0	0	0	1	1	0	0	0	0	0	1	0	0	0	0	0	0	0	0	0	0	0	0	0	1	1	1	1	1	1	1	1	1
0	72.7173	2	4	0	4	1	1	0	1	0	0	0	0	0	0	0	0	0	0	1	1	0	0	0	0	0	1	0	0	1	1	0	0	2	0	0	2	0	1	0	#NULL!	#NULL!	#NULL!	#NULL!	#NULL!	#NULL!	#NULL!	#NULL!	#NULL!
0	60.9144	1	3	1	3	0	0	1	0	0	0	0	#NULL!	1	0	0	0	0	0	1	2	0	1	1	0	0	0	0	0	0	0	0	0	0	0	0	#NULL!	0	0	0	2	1	1	1	1	3	2	2	3
0	35.9507	2	1	0	0	1	0	1	0	0	0	0	0	0	0	1	0	0	0	0	1	0	1	1	0	0	0	0	1	0	1	0	0	0	0	0	0	0	0	0	0	0	0	1	1	0	1	0	0
0	60.3094	1	3	1	4	1	2	0	0	1	0	0	1	1	0	1	0	0	0	1	3	0	2	1	0	0	0	0	1	1	1	0	0	1	1	0	0	1	1	1	3	1	1	2	2	2	1	2	4
0	43.0198	1	1	0	2	0	1	0	1	0	0	0	0	1	0	1	0	0	0	0	2	0	2	1	0	0	0	0	0	0	1	0	1	1	0	1	0	0	1	0	2	1	0	1	0	3	0	0	0
0	41.3032	2	1	0	0	1	0	1	0	0	0	0	0	1	0	1	0	0	0	0	2	0	2	1	0	0	0	0	1	0	1	0	1	1	0	0	0	0	1	0	2	2	2	4	2	4	2	2	2
0	75.4661	2	3	1	1	0	0	1	0	0	0	0	#NULL!	0	0	0	0	0	0	1	1	0	0	0	0	0	1	0	0	0	0	0	#NULL!	1	0	0	#NULL!	0	0	0	#NULL!	#NULL!	#NULL!	#NULL!	#NULL!	#NULL!	#NULL!	#NULL!	#NULL!
0	47.091	1	3	1	0	1	3	0	0	0	1	0	0	1	0	1	0	0	0	0	2	0	2	1	0	0	0	0	0	0	1	0	0	1	1	1	0	0	0	0	1	1	1	2	1	2	2	2	2
0	61.3333	1	3	1	3	0	0	1	0	0	0	0	0	1	0	1	0	0	0	0	2	0	2	1	0	0	0	0	1	0	1	0	0	0	0	0	0	1	0	0	#NULL!	#NULL!	#NULL!	#NULL!	#NULL!	#NULL!	#NULL!	#NULL!	#NULL!
0	32.6105	2	3	1	0	1	4	0	0	0	0	1	1	1	0	1	0	0	0	0	2	0	2	1	0	0	0	0	1	0	2	0	0	1	1	0	0	0	1	0	1	0	2	1	1	1	1	1	2
0	75.7399	1	3	1	3	0	0	1	0	0	0	0	0	0	0	0	0	0	0	1	1	0	0	0	0	0	1	0	1	0	1	0	0	1	0	0	2	0	0	0	2	1	1	2	1	1	2	1	2
0	74.4887	2	3	1	3	0	0	1	0	0	0	0	#NULL!	1	0	0	0	0	0	0	1	0	1	1	0	0	0	0	0	0	0	0	0	0	0	0	0	0	0	0	3	1	1	2	1	1	1	1	3
0	24.1259	2	1	0	0	1	1	0	1	0	0	0	0	0	0	0	0	0	0	1	1	0	0	0	0	0	1	0	0	0	2	0	1	0	0	0	2	0	1	0	1	1	2	2	1	1	2	1	1
0	82.1136	1	3	1	3	0	0	1	0	0	0	0	0	1	0	1	0	0	0	0	2	0	2	1	0	0	0	0	0	0	1	0	0	0	1	0	2	0	0	0	3	2	3	2	2	2	2	2	3
0	54.6776	1	2	0	0	1	0	1	0	0	0	0	#NULL!	1	0	0	0	0	0	0	1	0	1	1	0	0	0	0	#NULL!	2	#NULL!	#NULL!	#NULL!	#NULL!	#NULL!	#NULL!	#NULL!	#NULL!	#NULL!	#NULL!	#NULL!	#NULL!	#NULL!	#NULL!	#NULL!	#NULL!	#NULL!	#NULL!	#NULL!
0	53.6044	2	2	0	2	0	2	0	0	1	0	0	1	0	0	0	0	0	1	0	1	1	0	0	1	0	0	0	1	1	2	0	1	1	1	0	#NULL!	1	0	0	0	1	0	0	0	0	0	0	0
0	39.0828	2	3	1	0	1	0	1	0	0	0	0	#NULL!	1	0	0	1	0	0	0	2	1	1	0	0	1	0	0	1	0	0	0	0	0	0	0	0	0	0	0	0	0	0	1	0	0	4	1	0
0	23.4771	2	1	0	4	1	1	0	1	0	0	0	1	1	0	0	0	0	0	0	1	0	1	1	0	0	0	0	0	0	1	0	1	0	0	0	0	0	0	0	0	0	0	0	0	0	3	0	0
0	56.4983	1	3	1	0	1	0	1	0	0	0	0	#NULL!	1	0	0	0	0	0	0	1	0	1	1	0	0	0	0	0	0	0	0	0	0	0	0	0	0	0	0	0	0	0	0	0	0	1	0	0
0	59.5264	1	3	1	#NULL!	#NULL!	0	1	0	0	0	0	#NULL!	0	0	0	0	0	0	1	1	0	0	0	0	0	1	0	0	0	0	0	0	0	0	0	1	0	0	0	3	3	2	3	1	2	1	1	2
0	48.8378	2	#NULL!	#NULL!	0	1	0	1	0	0	0	0	0	1	0	0	0	0	0	0	1	0	1	1	0	0	0	0	0	0	1	1	0	1	0	0	0	0	0	0	2	1	1	2	0	1	1	2	2
0	71.781	1	2	0	3	0	0	1	0	0	0	0	1	0	0	0	0	0	0	0	0	0	0	0	0	0	0	1	1	0	1	0	1	1	1	0	2	1	1	0	3	1	1	1	0	0	0	0	0
0	59.5866	1	#NULL!	#NULL!	4	1	1	0	1	0	0	0	1	1	0	0	0	0	0	0	1	0	1	1	0	0	0	0	1	1	1	0	1	0	0	0	1	0	1	0	3	0	0	2	1	2	1	3	4
0	40.3422	2	3	1	4	1	0	1	0	0	0	0	0	1	0	0	1	0	0	0	2	1	1	0	0	1	0	0	2	1	2	1	0	1	1	1	1	1	1	1	2	1	1	1	1	1	2	2	1
0	59.989	2	3	1	0	1	0	1	0	0	0	0	0	0	0	0	0	0	0	1	1	0	0	0	0	0	1	0	0	0	1	0	1	1	0	0	1	0	0	0	1	1	1	1	1	1	1	1	1
0	29.5743	1	1	0	4	1	0	1	0	0	0	0	0	0	0	0	0	0	0	1	1	0	0	0	0	0	1	0	0	0	0	0	0	1	0	0	1	0	1	0	2	1	2	2	1	2	1	2	2
0	39.6249	2	3	1	0	1	0	1	0	0	0	0	#NULL!	1	0	0	0	0	0	0	1	0	1	1	0	0	0	0	0	0	0	0	0	1	0	0	0	0	0	0	2	2	1	1	1	1	1	1	1
0	36.2026	#NULL!	3	1	0	1	4	0	0	0	0	1	#NULL!	1	0	0	0	0	0	0	1	0	1	1	0	0	0	0	0	0	0	0	0	0	0	0	0	0	0	0	1	3	0	1	0	3	0	#NULL!	0
0	53.4155	2	3	1	0	1	0	1	0	0	0	0	#NULL!	0	0	0	0	0	0	1	1	0	0	0	0	0	1	0	0	0	1	0	0	0	0	0	0	0	0	0	2	1	1	3	1	3	2	1	2
0	50.5489	2	3	1	0	1	0	1	0	0	0	0	#NULL!	1	0	0	0	0	0	0	1	0	1	1	0	0	0	0	0	0	0	0	0	1	0	0	0	0	0	0	1	1	1	3	0	2	2	2	3
0	42.0205	2	3	1	1	0	0	1	0	0	0	0	#NULL!	0	0	0	0	0	0	1	1	0	0	0	0	0	1	0	0	0	0	0	0	0	0	0	0	0	0	0	0	1	0	#NULL!	0	2	1	1	1
0	57.5469	2	3	1	0	1	0	1	0	0	0	0	0	0	0	0	0	0	0	1	1	0	0	0	0	0	1	0	1	0	1	0	0	0	0	1	1	0	1	0	2	2	3	2	2	2	2	2	2
0	40.7502	1	#NULL!	#NULL!	0	1	0	1	0	0	0	0	0	0	0	1	0	0	0	0	1	0	1	1	0	0	0	0	0	1	1	2	0	0	1	0	0	0	0	0	3	1	1	1	0	1	1	1	1
0	72.0712	2	3	1	3	0	0	1	0	0	0	0	#NULL!	0	0	0	0	0	0	1	1	0	0	0	0	0	1	0	#NULL!	0	0	0	0	0	0	0	0	0	0	0	#NULL!	#NULL!	#NULL!	#NULL!	#NULL!	#NULL!	2	#NULL!	2
0	29.7358	2	1	0	4	1	1	0	1	0	0	0	0	1	0	0	0	0	0	0	1	0	1	1	0	0	0	0	1	0	2	0	0	1	0	0	0	1	1	0	0	0	0	0	0	0	1	0	0
0	59.7728	2	3	1	0	1	3	0	0	0	1	0	1	1	0	0	0	0	0	0	1	0	1	1	0	0	0	0	1	1	1	0	#NULL!	0	0	0	2	1	0	0	0	0	0	2	0	2	2	1	1
0	46.3381	1	3	1	0	1	0	1	0	0	0	0	0	0	0	1	0	0	0	0	1	0	1	1	0	0	0	0	1	0	1	0	0	0	0	0	1	0	0	0	1	1	1	1	1	1	1	1	1
0	76.3751	2	1	0	3	0	0	1	0	0	0	0	0	1	0	1	0	0	0	0	2	0	2	1	0	0	0	0	0	0	1	0	0	1	0	0	0	0	1	0	1	1	1	2	1	2	1	2	4
0	23.0992	2	1	0	4	1	2	0	0	1	0	0	0	1	0	1	0	0	0	0	2	0	2	1	0	0	0	0	1	0	1	1	0	2	1	1	1	0	1	0	2	0	0	0	0	0	0	0	0
0	70.3628	2	3	1	3	0	0	1	0	0	0	0	0	0	0	0	0	0	0	0	0	0	0	0	0	0	0	1	0	0	1	0	0	0	0	0	2	0	0	0	0	1	1	2	1	2	3	2	1
0	60.5448	2	3	1	0	1	0	1	0	0	0	0	1	0	0	0	0	0	0	0	0	0	0	0	0	0	0	1	1	1	1	1	0	1	0	1	1	0	1	1	1	0	0	0	0	0	1	0	1
0	69.3196	2	3	1	4	1	0	1	0	0	0	0	0	0	0	0	0	0	0	0	0	0	0	0	0	0	0	1	1	1	2	1	0	2	1	0	0	1	1	1	3	3	3	3	3	3	2	4	4
0	63.2334	1	3	1	4	1	1	0	1	0	0	0	#NULL!	0	0	0	0	0	0	1	1	0	0	0	0	0	1	0	0	0	0	0	0	0	0	0	0	0	0	0	0	0	0	0	1	3	1	2	3
0	76.6215	1	3	1	#NULL!	#NULL!	0	1	0	0	0	0	1	0	0	0	0	0	0	1	1	0	0	0	0	0	1	0	0	2	1	0	1	1	1	1	1	0	1	#NULL!	#NULL!	#NULL!	#NULL!	#NULL!	#NULL!	#NULL!	#NULL!	#NULL!	#NULL!
0	85.4511	1	3	1	3	0	1	0	1	0	0	0	#NULL!	0	0	0	0	0	0	1	1	0	0	0	0	0	1	0	1	0	0	0	0	0	0	0	0	0	0	0	3	3	2	2	3	3	2	3	3
0	23.3922	2	1	0	4	1	0	1	0	0	0	0	0	0	0	1	0	0	0	0	1	0	1	1	0	0	0	0	0	0	0	0	0	2	0	1	0	#NULL!	0	0	2	1	1	1	2	1	1	2	2
0	82.4476	2	1	0	3	0	0	1	0	0	0	0	#NULL!	0	0	0	0	0	0	1	1	0	0	0	0	0	1	0	0	1	#NULL!	#NULL!	#NULL!	#NULL!	#NULL!	#NULL!	#NULL!	#NULL!	#NULL!	#NULL!	#NULL!	#NULL!	#NULL!	#NULL!	#NULL!	#NULL!	#NULL!	#NULL!	#NULL!
0	23.7673	2	1	0	0	1	1	0	1	0	0	0	0	1	0	0	0	0	0	1	2	0	1	1	0	0	0	0	0	0	1	0	1	1	0	0	1	0	1	0	2	#NULL!	#NULL!	2	2	2	0	0	0
0	50.1793	1	3	1	0	1	1	0	1	0	0	0	0	1	1	0	0	0	0	0	2	0	2	1	0	0	0	0	1	1	1	0	0	1	0	2	1	1	1	0	4	0	0	1	0	2	2	1	1
0	77.2621	2	3	1	3	0	0	1	0	0	0	0	0	1	0	0	0	0	0	0	1	0	1	1	0	0	0	0	0	0	1	0	#NULL!	1	0	0	1	0	0	0	#NULL!	#NULL!	#NULL!	#NULL!	#NULL!	#NULL!	#NULL!	#NULL!	#NULL!
0	69.9493	2	3	1	3	0	0	1	0	0	0	0	0	0	0	0	0	0	0	1	1	0	0	0	0	0	1	0	0	0	1	0	0	2	0	0	0	0	0	0	1	1	1	1	1	1	1	3	4
0	53.7029	2	4	0	3	0	3	0	0	0	1	0	1	1	1	1	0	1	1	0	5	2	3	0	0	1	0	0	2	1	0	1	0	2	0	0	#NULL!	0	0	0	3	1	3	1	1	2	1	1	3
0	72.7995	2	4	0	3	0	0	1	0	0	0	0	1	0	0	0	0	0	0	1	1	0	0	0	0	0	1	0	0	0	0	0	0	1	0	0	0	1	0	0	0	0	0	0	0	0	3	#NULL!	#NULL!
0	63.0116	1	3	1	0	1	1	0	1	0	0	0	#NULL!	0	0	1	0	0	0	0	1	0	1	1	0	0	0	0	0	0	0	0	0	1	0	0	0	0	0	0	0	0	0	0	0	0	1	1	2
0	61.4921	2	3	1	0	1	0	1	0	0	0	0	#NULL!	0	0	1	0	0	0	0	1	0	1	1	0	0	0	0	0	0	0	0	0	0	0	0	0	0	0	0	1	0	0	0	0	0	1	0	0
0	56.8953	2	2	0	0	1	0	1	0	0	0	0	#NULL!	0	0	1	0	0	0	0	1	0	1	1	0	0	0	0	0	0	0	0	0	0	0	0	0	0	0	0	2	1	1	1	0	1	1	2	2
0	56.0548	2	1	0	0	1	0	1	0	0	0	0	0	1	0	0	0	0	0	0	1	0	1	1	0	0	0	0	1	0	2	1	1	0	0	0	0	0	0	0	0	0	0	1	0	2	0	0	2
0	65.4538	1	3	1	3	0	0	1	0	0	0	0	1	1	0	0	0	0	0	0	1	0	1	1	0	0	0	0	0	0	0	0	1	1	2	2	1	0	0	0	2	2	2	2	1	2	2	2	2
0	44.3915	1	3	1	0	1	0	1	0	0	0	0	0	0	0	0	0	0	0	1	1	0	0	0	0	0	1	0	0	0	0	0	0	1	0	1	0	0	1	0	3	#NULL!	0	0	0	0	3	2	2
0	58.9979	2	3	1	2	0	0	1	0	0	0	0	#NULL!	1	0	0	0	0	0	0	1	0	1	1	0	0	0	0	0	0	0	#NULL!	0	0	0	0	0	0	0	0	1	1	1	1	1	1	1	1	1
0	63.5181	1	3	1	0	1	0	1	0	0	0	0	0	0	0	0	0	0	0	1	1	0	0	0	0	0	1	0	0	0	0	1	0	1	0	0	0	0	0	0	1	0	0	1	0	1	1	0	0
0	30.6721	2	1	0	0	1	1	0	1	0	0	0	1	1	0	1	0	0	0	0	2	0	2	1	0	0	0	0	1	1	2	0	0	2	1	0	0	1	1	0	0	2	0	0	0	0	2	0	0
0	71.6934	2	3	1	3	0	0	1	0	0	0	0	#NULL!	1	0	1	0	0	0	1	3	0	2	1	0	0	0	0	0	0	0	0	0	0	0	0	0	0	0	0	0	0	0	0	0	0	1	0	2
0	59.7372	1	3	1	0	1	4	0	0	0	0	1	1	0	0	0	0	0	0	1	1	0	0	0	0	0	1	0	2	1	1	#NULL!	0	1	1	0	1	1	1	0	2	3	1	2	1	1	1	1	2
0	45.358	2	2	0	4	1	0	1	0	0	0	0	0	1	0	0	0	0	0	0	1	0	1	1	0	0	0	0	1	1	1	0	0	0	0	0	0	1	1	0	1	1	1	1	3	2	1	1	1
0	24.0602	2	3	1	4	1	0	1	0	0	0	0	0	1	0	0	0	0	0	1	2	0	1	1	0	0	0	0	1	0	1	2	0	1	0	0	2	1	0	0	2	3	0	0	0	0	3	0	1
0	47.4004	1	3	1	0	1	0	1	0	0	0	0	0	0	0	0	0	0	0	1	1	0	0	0	0	0	1	0	0	0	1	0	1	0	0	0	0	0	0	0	2	1	1	2	1	1	1	1	1
0	26.1985	2	1	0	0	1	0	1	0	0	0	0	0	1	0	0	0	0	0	0	1	0	1	1	0	0	0	0	1	0	1	0	0	0	0	0	0	0	1	0	2	3	1	3	0	2	1	2	1
0	52.0876	2	3	1	0	1	1	0	1	0	0	0	#NULL!	0	0	0	0	0	0	1	1	0	0	0	0	0	1	0	0	0	0	0	0	0	0	0	0	0	0	0	0	0	0	0	0	2	1	2	1
0	75.1239	2	3	1	3	0	0	1	0	0	0	0	#NULL!	1	0	0	0	0	0	0	1	0	1	1	0	0	0	0	1	0	0	0	0	0	0	0	0	0	0	0	1	1	0	1	1	1	1	2	2
0	60.7283	2	3	1	3	0	0	1	0	0	0	0	0	1	0	0	0	0	0	0	1	0	1	1	0	0	0	0	0	0	0	0	0	1	0	0	1	0	0	0	2	2	2	1	0	0	2	2	2
0	48.1095	1	1	0	2	0	0	1	0	0	0	0	0	1	0	0	0	0	0	0	1	0	1	1	0	0	0	0	1	1	1	0	0	1	0	1	1	0	0	#NULL!	4	3	2	2	0	2	2	3	2
0	68.3066	1	3	1	3	0	0	1	0	0	0	0	0	0	0	0	0	0	0	1	1	0	0	0	0	0	1	0	0	1	1	0	1	0	0	0	0	0	0	0	2	2	2	2	3	3	2	2	4
0	20.6461	2	1	0	4	1	3	0	0	0	1	0	0	1	1	0	1	1	0	0	4	2	2	0	0	1	0	0	1	0	1	0	0	0	0	1	0	#NULL!	1	0	1	0	0	0	0	0	1	0	0
0	48.2327	2	3	1	0	1	0	1	0	0	0	0	0	1	1	0	0	0	0	0	2	0	2	1	0	0	0	0	0	0	1	0	1	2	1	0	1	1	0	0	0	0	0	0	0	0	1	1	1
0	69.6756	1	2	0	3	0	0	1	0	0	0	0	0	0	0	0	0	0	0	1	1	0	0	0	0	0	1	0	1	1	0	0	0	0	0	1	0	1	0	1	#NULL!	#NULL!	#NULL!	#NULL!	#NULL!	#NULL!	#NULL!	#NULL!	#NULL!
0	47.4689	1	1	0	0	1	0	1	0	0	0	0	0	1	0	1	0	0	0	0	2	0	2	1	0	0	0	0	1	0	1	0	2	0	0	0	1	1	0	0	4	0	0	2	0	3	0	1	2
0	64.8049	1	3	1	3	0	0	1	0	0	0	0	0	0	0	0	0	0	0	1	1	0	0	0	0	0	1	0	0	0	1	0	1	1	0	0	0	0	0	0	2	0	0	0	0	0	2	0	2
0	43.5729	2	1	0	4	1	0	1	0	0	0	0	1	1	0	1	0	0	0	0	2	0	2	1	0	0	0	0	1	0	1	0	0	1	0	0	0	0	1	0	1	1	0	1	1	2	0	0	0
0	53.4264	1	1	0	1	0	0	1	0	0	0	0	0	0	0	1	0	0	0	0	1	0	1	1	0	0	0	0	0	0	1	0	1	1	0	0	0	0	0	1	2	2	2	2	2	2	2	2	2
0	38.4641	2	4	0	0	1	0	1	0	0	0	0	0	0	0	0	0	0	0	1	1	0	0	0	0	0	1	0	0	0	0	0	0	1	0	1	1	0	0	0	2	0	0	0	0	0	0	0	0
0	72.8323	1	3	1	3	0	0	1	0	0	0	0	0	0	0	0	0	0	0	1	1	0	0	0	0	0	1	0	0	0	1	0	0	1	1	0	0	0	1	0	#NULL!	#NULL!	#NULL!	#NULL!	#NULL!	#NULL!	#NULL!	#NULL!	#NULL!
0	54.5188	1	3	1	0	1	0	1	0	0	0	0	#NULL!	1	0	0	0	0	0	0	1	0	1	1	0	0	0	0	0	0	0	0	0	1	0	0	0	0	0	0	2	2	2	2	1	2	3	3	4
0	37.2238	2	3	1	0	1	1	0	1	0	0	0	0	1	0	1	0	0	0	0	2	0	2	1	0	0	0	0	1	0	1	0	0	1	1	1	2	1	1	0	1	1	1	2	1	1	1	1	1
0	43.1047	2	3	1	0	1	1	0	1	0	0	0	1	1	0	0	0	0	0	0	1	0	1	1	0	0	0	0	1	#NULL!	1	0	0	1	0	0	1	1	1	0	0	0	0	4	4	3	0	0	0
0	64.3587	1	3	1	3	0	0	1	0	0	0	0	#NULL!	0	0	0	0	0	0	1	1	0	0	0	0	0	1	0	0	0	0	0	0	0	0	0	1	0	0	0	1	1	0	2	0	1	1	1	1
0	33.3963	2	3	1	1	0	0	1	0	0	0	0	0	0	0	0	0	0	0	1	1	0	0	0	0	0	1	0	0	0	1	0	1	1	0	0	1	0	1	0	2	2	2	2	1	2	1	0	2
0	35.614	2	1	0	4	1	0	1	0	0	0	0	1	1	0	0	0	0	0	0	1	0	1	1	0	0	0	0	1	0	1	0	0	1	0	0	0	0	0	0	1	1	1	2	1	2	1	1	1
0	37.4127	1	3	1	0	1	0	1	0	0	0	0	0	1	0	0	0	0	0	0	1	0	1	1	0	0	0	0	0	0	1	0	1	1	1	0	0	0	0	0	0	0	0	3	0	3	2	2	2
0	73.358	2	3	1	3	0	0	1	0	0	0	0	0	1	0	0	0	0	0	0	1	0	1	1	0	0	0	0	1	0	1	0	#NULL!	2	0	0	0	0	0	0	1	1	0	2	1	2	2	0	1
0	27.1458	2	1	0	0	1	3	0	0	0	1	0	0	1	0	0	0	0	0	0	1	0	1	1	0	0	0	0	0	0	1	0	1	0	1	0	0	0	0	0	0	0	0	1	0	1	0	0	0
0	48.0383	2	2	0	1	0	1	0	1	0	0	0	0	1	0	0	0	0	0	0	1	0	1	1	0	0	0	0	0	0	1	0	0	1	0	0	0	1	0	0	3	0	0	0	0	0	0	0	0
0	51.1321	2	3	1	0	1	0	1	0	0	0	0	1	1	0	1	0	0	0	0	2	0	2	1	0	0	0	0	1	0	1	0	1	0	0	0	1	0	1	0	1	1	1	1	1	1	2	1	2
0	52.1725	1	3	1	4	1	2	0	0	1	0	0	1	1	1	1	1	0	0	0	4	1	3	0	0	1	0	0	1	0	1	0	0	2	0	0	2	0	1	0	2	1	1	1	0	1	3	2	4
0	72.616	2	4	0	3	0	0	1	0	0	0	0	0	0	1	1	0	0	0	1	3	0	2	1	0	0	0	0	0	0	0	0	0	1	0	0	1	0	0	0	3	1	3	0	1	1	4	4	4
0	48.2519	1	3	1	0	1	0	1	0	0	0	0	#NULL!	1	0	0	0	0	0	0	1	0	1	1	0	0	0	0	0	0	0	0	0	0	0	0	0	0	0	0	2	2	2	2	2	2	2	2	2
0	67.8987	2	2	0	3	0	2	0	0	1	0	0	0	1	0	0	0	0	0	0	1	0	1	1	0	0	0	0	1	1	1	0	0	2	1	0	1	1	1	1	0	0	0	0	0	0	2	0	1
0	23.2115	2	1	0	4	1	0	1	0	0	0	0	0	1	0	0	0	0	0	0	1	0	1	1	0	0	0	0	1	0	1	0	1	0	0	0	1	1	2	0	1	0	0	1	1	1	3	0	0
0	45.0185	2	1	0	4	1	1	0	1	0	0	0	1	1	0	0	0	0	0	0	1	0	1	1	0	0	0	0	1	1	1	0	2	1	1	1	1	1	1	0	0	0	0	1	0	1	1	1	1
0	57.9822	1	3	1	2	0	2	0	0	1	0	0	0	1	0	1	0	0	0	0	2	0	2	1	0	0	0	0	1	0	0	1	0	2	0	0	1	0	0	0	0	0	4	0	0	0	0	0	0
0	73.3717	1	3	1	3	0	1	0	1	0	0	0	0	0	0	1	0	0	0	0	1	0	1	1	0	0	0	0	1	0	0	0	0	0	1	0	1	0	0	0	2	1	2	2	1	2	2	1	2
0	81.6783	2	1	0	3	0	1	0	1	0	0	0	1	1	0	0	0	0	0	0	1	0	1	1	0	0	0	0	0	0	1	0	0	1	1	0	0	0	0	0	#NULL!	#NULL!	#NULL!	#NULL!	#NULL!	#NULL!	#NULL!	#NULL!	#NULL!
0	40.5585	2	3	1	0	1	4	0	0	0	0	1	1	0	0	0	0	0	0	1	1	0	0	0	0	0	1	0	0	0	0	0	0	0	0	0	1	0	1	0	1	1	1	1	1	1	1	1	1
0	43.6934	2	3	1	4	1	1	0	1	0	0	0	0	1	0	1	0	0	0	1	3	0	2	1	0	0	0	0	0	0	1	1	0	1	0	#NULL!	1	0	0	0	3	3	#NULL!	2	2	2	1	1	1
0	45.7769	2	2	0	1	0	4	0	0	0	0	1	1	0	0	0	0	1	0	0	1	1	0	0	1	0	0	0	2	1	1	1	0	1	0	2	1	1	1	0	2	#NULL!	0	3	4	3	#NULL!	1	4
0	43.7591	2	1	0	0	1	1	0	1	0	0	0	0	0	0	0	0	0	0	1	1	0	0	0	0	0	1	0	0	0	1	0	#NULL!	1	0	0	0	#NULL!	1	0	3	0	0	2	1	2	2	1	1
0	39.0308	2	1	0	0	1	0	1	0	0	0	0	0	1	0	0	0	0	0	1	2	0	1	1	0	0	0	0	0	0	0	0	0	0	1	0	0	0	1	0	0	#NULL!	0	0	0	0	1	2	2
0	76.1287	1	3	1	3	0	0	1	0	0	0	0	0	1	0	0	0	0	0	0	1	0	1	1	0	0	0	0	0	0	#NULL!	0	0	1	0	0	1	#NULL!	0	0	#NULL!	#NULL!	#NULL!	#NULL!	#NULL!	#NULL!	#NULL!	#NULL!	#NULL!
0	49.0678	1	3	1	0	1	0	1	0	0	0	0	0	1	0	0	0	0	0	0	1	0	1	1	0	0	0	0	0	1	1	0	0	1	0	0	0	0	0	0	1	1	1	1	1	1	1	1	1
0	28.011	2	1	0	0	1	1	0	1	0	0	0	1	1	0	1	0	0	0	0	2	0	2	1	0	0	0	0	1	0	1	1	0	0	0	0	0	1	1	0	0	0	0	0	0	0	1	0	0
0	76.7803	2	4	0	3	0	2	0	0	1	0	0	0	0	0	0	0	0	0	0	0	0	0	0	0	0	0	1	1	0	1	0	0	1	0	#NULL!	0	1	1	0	1	1	1	1	1	1	#NULL!	#NULL!	#NULL!
0	76	1	3	1	3	0	0	1	0	0	0	0	#NULL!	1	0	0	0	0	0	0	1	0	1	1	0	0	0	0	0	0	0	0	0	0	0	0	1	0	0	0	1	0	3	2	0	1	2	2	3
0	71.0582	1	3	1	3	0	0	1	0	0	0	0	#NULL!	1	0	0	0	0	0	0	1	0	1	1	0	0	0	0	0	0	0	0	#NULL!	1	0	0	0	0	0	0	2	2	3	1	1	1	0	1	1
0	23.3895	1	1	0	4	1	0	1	0	0	0	0	#NULL!	0	0	0	0	0	0	1	1	0	0	0	0	0	1	0	0	0	0	0	0	0	0	0	0	0	0	0	2	2	2	2	2	2	1	3	3
0	54.3162	1	3	1	0	1	0	1	0	0	0	0	1	0	0	0	0	0	0	0	0	0	0	0	0	0	0	1	0	0	1	0	0	0	0	1	#NULL!	0	0	0	0	0	0	0	0	0	0	0	0
0	54.8364	2	4	0	4	1	0	1	0	0	0	0	#NULL!	0	0	0	0	0	0	0	0	0	0	0	0	0	0	1	0	0	0	0	0	0	0	0	0	0	0	0	#NULL!	#NULL!	#NULL!	#NULL!	#NULL!	#NULL!	#NULL!	#NULL!	#NULL!
0	65.4155	1	3	1	3	0	0	1	0	0	0	0	0	0	0	0	0	0	0	1	1	0	0	0	0	0	1	0	0	0	1	0	1	1	0	0	0	0	0	0	1	1	1	1	1	1	3	3	2
0	85.1718	2	2	0	3	0	1	0	1	0	0	0	0	1	0	0	0	0	0	0	1	0	1	1	0	0	0	0	1	0	1	0	0	2	1	0	#NULL!	0	1	1	2	1	3	1	0	2	3	2	4
0	55.2279	2	3	1	0	1	1	0	1	0	0	0	#NULL!	0	0	1	0	0	0	0	1	0	1	1	0	0	0	0	0	0	0	0	0	1	0	0	0	0	0	0	1	3	3	3	4	4	4	4	4
0	65.1554	1	2	0	0	1	1	0	1	0	0	0	0	1	0	0	0	0	0	0	1	0	1	1	0	0	0	0	0	0	1	0	1	0	0	0	1	0	0	0	2	1	0	0	1	3	2	3	2
0	70.9925	1	3	1	3	0	0	1	0	0	0	0	#NULL!	1	0	0	0	0	0	0	1	0	1	1	0	0	0	0	0	0	#NULL!	0	0	1	0	0	0	0	0	0	3	3	2	2	1	2	2	2	3
0	36.9309	2	3	1	0	1	0	1	0	0	0	0	0	0	0	0	0	0	0	1	1	0	0	0	0	0	1	0	0	0	1	0	1	1	1	0	1	0	1	0	0	0	3	2	0	0	0	0	0
0	20.2847	2	3	1	4	1	0	1	0	0	0	0	0	1	0	0	0	0	0	0	1	0	1	1	0	0	0	0	0	0	1	0	0	2	0	1	0	0	0	0	2	1	1	1	1	1	1	1	1
0	42.0479	2	3	1	0	1	0	1	0	0	0	0	0	1	0	0	0	0	0	0	1	0	1	1	0	0	0	0	1	1	2	0	0	0	1	0	1	0	2	0	2	1	1	2	1	2	2	1	3
0	77.6263	1	2	0	3	0	1	0	1	0	0	0	0	0	0	0	0	0	0	1	1	0	0	0	0	0	1	0	0	0	1	0	1	1	2	0	2	0	0	0	2	1	1	1	2	2	2	1	2
0	65.9329	2	3	1	3	0	1	0	1	0	0	0	1	1	0	0	0	0	0	0	1	0	1	1	0	0	0	0	1	1	1	0	0	1	1	0	0	1	0	0	2	1	0	1	0	2	2	1	1
0	70.2888	2	3	1	3	0	1	0	1	0	0	0	1	1	0	0	0	0	0	0	1	0	1	1	0	0	0	0	0	1	1	0	0	1	0	0	1	0	0	0	1	1	1	1	1	1	#NULL!	#NULL!	#NULL!
0	25.9603	1	1	0	4	1	0	1	0	0	0	0	#NULL!	0	0	0	0	0	0	1	1	0	0	0	0	0	1	0	0	1	0	0	0	0	0	0	0	0	0	0	2	2	2	2	2	2	2	2	2
0	48.3723	2	3	1	0	1	1	0	1	0	0	0	0	1	0	0	0	0	0	0	1	0	1	1	0	0	0	0	1	0	1	0	0	2	0	0	0	0	1	1	0	0	0	0	0	0	0	0	0
0	56.9692	1	3	1	0	1	2	0	0	1	0	0	0	1	0	0	0	0	0	0	1	0	1	1	0	0	0	0	0	0	0	0	1	2	1	1	1	0	2	0	1	2	3	1	2	2	3	2	3
0	57.588	2	3	1	0	1	0	1	0	0	0	0	#NULL!	0	0	0	0	0	0	0	0	0	0	0	0	0	0	1	0	0	0	0	0	0	0	0	1	0	0	0	#NULL!	#NULL!	#NULL!	#NULL!	#NULL!	#NULL!	#NULL!	#NULL!	#NULL!
0	33.1554	2	3	1	0	1	0	1	0	0	0	0	1	1	0	0	0	0	0	0	1	0	1	1	0	0	0	0	1	1	2	0	0	0	0	0	2	1	0	0	0	0	0	2	0	3	0	2	0
0	32.6653	1	3	1	0	1	3	0	0	0	1	0	1	1	0	0	0	0	0	0	1	0	1	1	0	0	0	0	0	0	1	0	0	1	0	1	1	1	1	0	1	0	0	0	0	0	3	1	1
0	82.2861	2	4	0	3	0	0	1	0	0	0	0	0	1	0	0	0	0	0	0	1	0	1	1	0	0	0	0	1	0	0	0	#NULL!	1	1	1	0	0	0	0	#NULL!	#NULL!	#NULL!	#NULL!	#NULL!	#NULL!	#NULL!	#NULL!	#NULL!
0	71.8193	2	3	1	3	0	0	1	0	0	0	0	1	1	0	0	0	0	0	0	1	0	1	1	0	0	0	0	0	0	1	0	0	1	0	0	2	1	0	0	2	1	2	1	1	1	2	1	2
0	75.3812	1	3	1	3	0	0	1	0	0	0	0	0	1	0	0	0	0	0	0	1	0	1	1	0	0	0	0	0	0	1	0	0	1	0	0	0	0	0	0	1	2	1	3	2	2	2	2	2
0	66.1656	1	2	0	#NULL!	#NULL!	1	0	1	0	0	0	0	1	0	0	0	0	0	0	1	0	1	1	0	0	0	0	0	0	0	0	0	1	0	0	1	0	0	0	#NULL!	#NULL!	#NULL!	#NULL!	#NULL!	#NULL!	#NULL!	#NULL!	#NULL!
0	83.3593	1	3	1	3	0	1	0	1	0	0	0	1	0	0	0	0	0	0	1	1	0	0	0	0	0	1	0	1	0	2	0	0	0	0	0	1	1	0	1	0	0	1	0	0	1	1	1	3
0	59.3046	2	4	0	0	1	0	1	0	0	0	0	#NULL!	1	0	0	0	0	0	0	1	0	1	1	0	0	0	0	0	0	0	0	0	0	0	0	0	0	0	0	0	0	0	0	0	0	0	#NULL!	0
0	27.729	2	1	0	0	1	0	1	0	0	0	0	0	1	0	0	0	0	0	0	1	0	1	1	0	0	0	0	1	0	2	1	0	1	0	0	0	0	0	0	0	0	2	2	2	2	2	2	2
0	52.7967	1	3	1	3	0	0	1	0	0	0	0	1	1	0	0	0	0	0	0	1	0	1	1	0	0	0	0	0	1	1	0	2	1	0	0	1	0	0	0	1	1	1	1	1	3	1	2	2
0	36.1917	2	3	1	0	1	1	0	1	0	0	0	0	0	0	1	0	0	0	0	1	0	1	1	0	0	0	0	1	0	1	0	0	1	0	0	0	0	0	0	3	1	1	2	1	1	1	2	3
0	72.9665	1	3	1	3	0	1	0	1	0	0	0	0	1	0	1	0	0	0	0	2	0	2	1	0	0	0	0	1	1	1	0	0	2	0	0	1	#NULL!	1	1	1	1	1	1	1	1	4	2	2
0	52.6078	1	2	0	#NULL!	#NULL!	0	1	0	0	0	0	0	1	0	0	0	0	0	1	2	0	1	1	0	0	0	0	1	2	1	0	0	1	1	0	1	1	1	0	3	3	3	#NULL!	1	1	1	1	2
0	65.8234	2	3	1	3	0	0	1	0	0	0	0	#NULL!	0	0	0	0	0	0	1	1	0	0	0	0	0	1	0	0	0	0	0	0	0	0	0	0	0	0	0	0	0	0	0	0	0	3	0	0
0	69.2977	2	3	1	3	0	0	1	0	0	0	0	0	0	0	0	0	0	0	1	1	0	0	0	0	0	1	0	0	0	1	0	0	2	0	0	0	0	0	0	2	2	1	2	0	2	1	3	4
0	50.0643	2	3	1	0	1	0	1	0	0	0	0	#NULL!	0	0	0	0	0	0	1	1	0	0	0	0	0	1	0	0	0	0	0	0	1	0	0	0	0	0	0	0	0	0	1	2	2	1	1	1
0	74.2012	1	3	1	3	0	0	1	0	0	0	0	#NULL!	0	0	0	0	0	0	1	1	0	0	0	0	0	1	0	0	0	0	0	#NULL!	1	0	0	0	0	0	0	2	2	2	2	2	2	2	1	2
0	29.3169	2	1	0	4	1	0	1	0	0	0	0	#NULL!	1	0	0	0	0	0	0	1	0	1	1	0	0	0	0	0	0	0	0	0	0	0	0	0	0	0	0	0	0	0	0	0	1	1	0	0
0	70.2478	2	3	1	3	0	2	0	0	1	0	0	0	1	1	0	0	1	0	0	3	1	2	0	0	1	0	0	1	1	1	1	#NULL!	1	0	1	0	0	0	0	0	0	0	0	0	0	1	2	2
0	68.4517	1	3	1	3	0	1	0	1	0	0	0	#NULL!	1	0	0	0	0	0	1	2	0	1	1	0	0	0	0	0	0	0	0	0	0	0	0	0	0	0	0	1	0	0	0	0	0	3	2	1
0	73.9548	2	2	0	3	0	0	1	0	0	0	0	#NULL!	1	0	1	0	0	0	0	2	0	2	1	0	0	0	0	0	0	0	0	0	0	0	0	0	0	0	0	2	1	1	2	1	2	2	1	3
0	36.2847	1	3	1	0	1	0	1	0	0	0	0	1	1	0	1	0	0	0	0	2	0	2	1	0	0	0	0	1	1	2	1	1	2	0	0	0	1	1	0	2	2	2	2	2	2	2	2	2
0	83.6988	1	3	1	3	0	0	1	0	0	0	0	#NULL!	0	0	0	0	0	0	1	1	0	0	0	0	0	1	0	0	0	0	0	0	2	0	0	0	0	0	0	3	3	2	3	2	3	2	2	3
0	52.4162	1	1	0	0	1	1	0	1	0	0	0	0	0	0	0	0	0	0	1	1	0	0	0	0	0	1	0	1	0	1	0	1	1	0	0	1	1	1	0	1	1	1	1	1	1	1	1	1
0	58.5982	2	#NULL!	#NULL!	0	1	1	0	1	0	0	0	0	1	0	1	0	0	0	0	2	0	2	1	0	0	0	0	0	0	1	0	0	0	1	0	0	0	0	0	3	1	1	0	1	1	2	2	2
0	57.5688	1	1	0	0	1	0	1	0	0	0	0	0	0	0	1	0	0	0	0	1	0	1	1	0	0	0	0	1	1	0	0	0	0	1	0	0	1	0	0	0	0	0	3	1	2	1	3	4
0	61.2183	2	3	1	0	1	0	1	0	0	0	0	#NULL!	0	0	0	0	0	0	1	1	0	0	0	0	0	1	0	0	0	0	0	0	0	0	0	0	0	0	0	1	1	1	1	2	3	0	1	1
0	72.3477	1	3	1	4	1	0	1	0	0	0	0	0	0	0	0	0	0	0	1	1	0	0	0	0	0	1	0	1	#NULL!	1	0	0	0	0	0	1	0	0	1	0	0	0	0	0	0	0	0	0
0	54.4394	1	3	1	0	1	0	1	0	0	0	0	0	1	0	1	0	0	0	0	2	0	2	1	0	0	0	0	0	1	1	0	0	1	0	0	0	0	0	0	2	2	1	3	1	3	2	0	4
0	43.373	1	3	1	0	1	0	1	0	0	0	0	#NULL!	1	0	1	0	0	0	0	2	0	2	1	0	0	0	0	0	0	0	0	0	0	1	0	0	0	0	0	0	0	0	1	0	3	1	0	1
0	46.2834	2	3	1	0	1	0	1	0	0	0	0	0	0	0	1	0	0	0	0	1	0	1	1	0	0	0	0	1	0	1	0	0	1	0	0	0	1	1	1	2	1	1	1	2	1	2	#NULL!	2
0	32.1123	2	#NULL!	#NULL!	0	1	0	1	0	0	0	0	1	1	0	0	0	0	0	0	1	0	1	1	0	0	0	0	1	0	1	0	1	1	1	1	2	1	1	0	1	0	0	3	0	2	1	0	0
0	45.2649	2	3	1	0	1	0	1	0	0	0	0	0	0	0	0	0	0	0	1	1	0	0	0	0	0	1	0	0	1	1	0	0	1	0	0	2	0	1	0	3	3	2	1	3	3	2	2	3
0	61.7467	2	3	1	4	1	0	1	0	0	0	0	0	0	0	0	0	0	0	1	1	0	0	0	0	0	1	0	0	0	0	0	1	1	0	0	0	0	0	1	2	2	2	3	2	3	2	1	4
0	22.8036	1	1	0	0	1	0	1	0	0	0	0	0	1	0	0	0	0	0	0	1	0	1	1	0	0	0	0	1	0	1	0	1	0	0	0	0	1	1	0	4	3	4	2	1	3	4	3	3
0	59.2389	1	2	0	0	1	0	1	0	0	0	0	0	1	0	0	0	0	0	0	1	0	1	1	0	0	0	0	0	0	1	0	1	1	1	0	2	0	0	0	0	0	0	3	0	3	2	3	3
0	51.154	2	3	1	0	1	0	1	0	0	0	0	0	1	0	0	0	0	0	0	1	0	1	1	0	0	0	0	0	0	1	0	0	2	1	0	1	0	1	0	3	2	1	2	2	3	1	1	2
0	42.4449	2	1	0	0	1	0	1	0	0	0	0	#NULL!	1	0	0	0	0	0	0	1	0	1	1	0	0	0	0	0	0	0	0	0	1	0	0	0	0	0	0	2	0	0	0	0	0	0	0	0
0	53.9576	2	2	0	0	1	1	0	1	0	0	0	1	1	0	1	0	0	0	0	2	0	2	1	0	0	0	0	0	0	0	0	0	1	0	0	2	0	0	0	0	0	4	0	0	0	0	0	0
0	61.3196	2	2	0	3	0	0	1	0	0	0	0	0	0	0	0	0	0	0	1	1	0	0	0	0	0	1	0	1	1	2	0	1	2	1	0	0	1	1	0	2	1	3	1	0	2	3	0	1
0	58.5681	1	3	1	0	1	1	0	1	0	0	0	1	1	0	0	0	0	0	1	2	0	1	1	0	0	0	0	0	0	1	0	#NULL!	2	1	1	1	0	1	0	#NULL!	#NULL!	#NULL!	#NULL!	#NULL!	#NULL!	#NULL!	#NULL!	#NULL!
0	53.295	2	3	1	0	1	0	1	0	0	0	0	1	0	0	0	0	0	0	1	1	0	0	0	0	0	1	0	1	1	1	0	1	1	1	0	0	1	0	0	3	3	3	0	0	0	1	2	1
0	66.5681	2	4	0	3	0	0	1	0	0	0	0	0	0	0	0	0	0	0	1	1	0	0	0	0	0	1	0	0	0	0	0	1	1	0	0	0	0	0	0	0	0	0	0	1	1	0	0	0
0	77.4812	2	2	0	3	0	1	0	1	0	0	0	1	0	0	0	0	0	0	0	0	0	0	0	0	0	0	1	1	1	1	#NULL!	#NULL!	#NULL!	1	#NULL!	#NULL!	1	#NULL!	#NULL!	3	3	3	3	3	3	3	#NULL!	2
0	53.9932	2	3	1	0	1	0	1	0	0	0	0	1	0	0	0	0	0	0	1	1	0	0	0	0	0	1	0	0	0	1	0	1	1	0	0	0	0	0	0	0	0	0	0	0	0	0	1	4
0	73.0103	1	3	1	4	1	0	1	0	0	0	0	0	0	0	0	0	0	0	1	1	0	0	0	0	0	1	0	0	0	0	0	0	2	0	0	2	0	0	1	0	0	0	2	0	2	1	2	4
0	37.2485	2	1	0	4	1	0	1	0	0	0	0	0	1	0	1	0	0	0	0	2	0	2	1	0	0	0	0	0	0	0	1	0	0	1	0	0	0	1	0	0	0	0	0	0	0	0	0	0
0	64.5421	2	3	1	0	1	0	1	0	0	0	0	#NULL!	1	0	0	0	0	0	1	2	0	1	1	0	0	0	0	0	0	1	0	0	0	0	0	0	0	0	0	0	0	0	2	2	2	2	1	1
0	46.2669	2	3	1	0	1	0	1	0	0	0	0	#NULL!	0	0	0	0	0	0	1	1	0	0	0	0	0	1	0	0	0	0	0	0	1	0	0	0	0	0	0	1	0	0	0	0	0	0	0	0
0	73.0157	2	4	0	3	0	0	1	0	0	0	0	#NULL!	0	0	0	0	0	0	1	1	0	0	0	0	0	1	0	0	0	0	0	0	1	0	0	0	0	0	0	0	0	2	2	0	4	0	0	2
0	58.0315	1	3	1	2	0	0	1	0	0	0	0	0	1	0	1	0	0	0	1	3	0	2	1	0	0	0	0	1	0	0	0	0	0	1	0	0	0	0	0	2	3	1	2	1	2	3	2	1
0	22.4695	2	1	0	4	1	0	1	0	0	0	0	0	1	0	0	0	0	0	0	1	0	1	1	0	0	0	0	0	1	1	1	1	2	0	1	2	0	0	0	3	2	2	2	1	3	2	2	2
0	72.616	1	3	1	3	0	0	1	0	0	0	0	#NULL!	0	0	0	0	0	0	1	1	0	0	0	0	0	1	0	0	0	0	0	0	0	0	0	0	0	0	0	2	2	2	2	2	2	2	2	2
0	80.0164	1	4	0	3	0	0	1	0	0	0	0	0	0	0	0	0	0	0	1	1	0	0	0	0	0	1	0	0	0	0	0	0	1	0	0	1	0	0	0	1	1	1	1	1	1	1	1	1
0	24.7803	2	1	0	0	1	0	1	0	0	0	0	0	1	0	1	0	0	0	0	2	0	2	1	0	0	0	0	0	0	1	0	0	1	0	0	0	0	0	0	2	0	1	2	0	2	2	2	3
0	58.1437	2	3	1	4	1	4	0	0	0	0	1	1	0	0	0	1	0	1	0	2	2	0	0	1	0	0	0	1	1	1	0	0	1	1	1	0	1	1	0	1	0	0	0	2	1	1	2	2
0	19.3292	2	1	0	4	1	0	1	0	0	0	0	#NULL!	1	0	0	0	0	0	0	1	0	1	1	0	0	0	0	0	0	0	0	0	0	0	0	0	0	0	0	3	2	3	0	0	0	1	0	0
0	46.5654	1	2	0	0	1	0	1	0	0	0	0	0	1	0	1	0	0	0	0	2	0	2	1	0	0	0	0	1	1	1	0	0	0	0	0	1	0	0	0	3	2	1	2	1	1	1	1	2
0	75.8549	2	3	1	3	0	1	0	1	0	0	0	0	0	0	0	0	0	0	1	1	0	0	0	0	0	1	0	0	0	1	0	1	1	0	0	0	0	0	0	1	2	0	2	3	2	3	#NULL!	4
0	46.9897	2	3	1	0	1	4	0	0	0	0	1	0	1	0	0	0	1	0	0	2	1	1	0	0	1	0	0	0	0	2	0	0	2	0	0	0	0	0	0	1	1	1	1	1	3	1	2	2
0	26.3409	1	3	1	0	1	0	1	0	0	0	0	#NULL!	1	0	0	0	0	0	0	1	0	1	1	0	0	0	0	0	0	0	0	0	0	0	0	0	0	0	0	2	1	1	2	2	3	1	3	3
0	45.0322	2	1	0	0	1	0	1	0	0	0	0	0	1	0	0	0	0	0	0	1	0	1	1	0	0	0	0	0	0	1	0	1	1	0	0	1	0	0	0	0	0	0	0	0	2	0	0	0
0	58.8036	2	3	1	0	1	0	1	0	0	0	0	0	0	0	0	0	0	0	1	1	0	0	0	0	0	1	0	1	0	1	0	0	2	0	0	1	0	1	0	1	0	0	0	0	2	2	0	3
0	82.7187	2	2	0	3	0	0	1	0	0	0	0	0	0	0	0	0	0	0	0	0	0	0	0	0	0	0	1	1	1	0	0	0	2	1	0	#NULL!	0	0	1	1	1	1	1	1	1	2	2	2
0	61.1061	2	3	1	0	1	0	1	0	0	0	0	#NULL!	0	0	0	0	0	0	1	1	0	0	0	0	0	1	0	0	0	0	0	0	0	0	0	0	0	0	0	2	2	3	2	1	2	2	2	2
0	33.9138	2	3	1	0	1	4	0	0	0	0	1	1	0	0	1	0	0	1	0	2	1	1	0	0	1	0	0	1	1	1	0	0	1	0	1	0	1	1	0	1	2	3	0	1	1	2	2	2
0	71.7645	2	4	0	#NULL!	#NULL!	0	1	0	0	0	0	0	0	0	0	0	0	0	0	0	0	0	0	0	0	0	1	0	1	1	0	#NULL!	1	#NULL!	#NULL!	#NULL!	#NULL!	#NULL!	1	#NULL!	#NULL!	#NULL!	#NULL!	#NULL!	#NULL!	#NULL!	#NULL!	#NULL!
0	22.4969	2	1	0	4	1	0	1	0	0	0	0	0	0	0	1	0	0	0	0	1	0	1	1	0	0	0	0	1	1	1	0	1	1	1	1	1	1	1	0	2	2	1	1	1	2	2	2	2
0	49.2266	2	3	1	0	1	0	1	0	0	0	0	#NULL!	0	0	0	0	0	0	1	1	0	0	0	0	0	1	0	0	0	0	0	0	1	0	0	0	0	0	0	2	#NULL!	1	1	1	2	1	1	1
0	38.1793	2	3	1	0	1	0	1	0	0	0	0	0	1	0	0	0	0	0	0	1	0	1	1	0	0	0	0	0	0	1	0	0	0	0	0	1	0	0	0	0	0	0	2	0	2	1	1	1
0	52.9473	2	2	0	0	1	0	1	0	0	0	0	1	0	0	0	0	0	0	1	1	0	0	0	0	0	1	0	0	0	1	0	#NULL!	2	0	0	1	0	0	0	1	0	0	0	3	1	1	1	1
0	61.6865	1	3	1	0	1	0	1	0	0	0	0	0	1	0	0	0	0	0	0	1	0	1	1	0	0	0	0	0	0	0	0	0	1	0	0	0	0	0	1	#NULL!	#NULL!	#NULL!	#NULL!	#NULL!	#NULL!	#NULL!	#NULL!	#NULL!
0	27.4031	1	1	0	2	0	2	0	0	1	0	0	1	0	0	1	0	0	0	0	1	0	1	1	0	0	0	0	1	0	1	0	2	2	0	0	1	0	1	0	1	3	0	2	0	1	2	0	2
0	19.0719	2	1	0	4	1	1	0	1	0	0	0	1	0	0	0	0	0	1	0	1	1	0	0	1	0	0	0	1	0	2	0	0	2	2	0	0	0	0	0	0	0	0	0	0	0	3	3	2
0	76.1807	2	3	1	3	0	4	0	0	0	0	1	1	1	1	1	1	0	0	0	4	1	3	0	0	1	0	0	1	0	1	0	1	2	0	0	0	1	1	0	1	1	1	1	0	0	1	0	1
0	50.8446	2	2	0	4	1	4	0	0	0	0	1	1	0	1	0	0	1	0	0	2	1	1	0	0	1	0	0	1	1	1	0	0	2	2	#NULL!	#NULL!	1	1	0	2	0	#NULL!	2	2	2	0	2	2
0	73.0951	2	3	1	3	0	2	0	0	1	0	0	1	1	0	0	0	1	0	1	3	1	1	0	0	1	0	0	1	1	1	0	0	1	1	0	2	1	1	0	1	1	1	1	1	1	2	2	2
0	58.5161	2	3	1	0	1	0	1	0	0	0	0	0	1	0	0	0	0	0	0	1	0	1	1	0	0	0	0	1	1	1	0	1	2	1	1	2	1	0	0	2	0	1	1	2	2	3	2	2
0	49.744	2	3	1	0	1	0	1	0	0	0	0	#NULL!	0	0	0	0	0	0	1	1	0	0	0	0	0	1	0	0	0	0	0	#NULL!	1	0	0	0	0	0	0	1	1	1	1	1	1	1	1	1
0	48.9692	2	2	0	4	1	0	1	0	0	0	0	1	0	0	0	0	0	0	1	1	0	0	0	0	0	1	0	0	1	2	0	0	0	0	1	0	0	1	0	0	1	0	2	0	1	0	0	1
0	56.3587	1	3	1	0	1	0	1	0	0	0	0	#NULL!	1	0	0	0	0	0	0	1	0	1	1	0	0	0	0	0	0	0	0	0	1	0	0	0	0	0	0	1	0	1	0	0	1	1	2	2
0	29.9494	2	3	1	0	1	0	1	0	0	0	0	0	0	0	0	0	0	0	1	1	0	0	0	0	0	1	0	0	0	1	0	0	1	0	0	0	0	0	0	0	0	0	0	0	0	3	1	2
0	21.399	2	1	0	4	1	1	0	1	0	0	0	0	1	0	0	0	0	0	0	1	0	1	1	0	0	0	0	0	0	2	1	0	0	1	0	0	0	1	0	0	0	0	2	0	3	2	0	0
0	48.0958	2	1	0	0	1	0	1	0	0	0	0	#NULL!	1	0	0	0	0	0	1	2	0	1	1	0	0	0	0	0	0	0	0	0	0	0	0	0	0	0	0	1	1	1	0	0	0	1	1	1
0	79.3812	1	3	1	3	0	0	1	0	0	0	0	0	0	0	0	0	0	0	1	1	0	0	0	0	0	1	0	0	0	0	0	1	0	0	0	1	0	0	0	2	#NULL!	#NULL!	#NULL!	#NULL!	#NULL!	1	1	1
0	75.436	1	3	1	3	0	0	1	0	0	0	0	0	0	0	1	0	0	0	0	1	0	1	1	0	0	0	0	0	0	1	0	0	0	1	0	0	0	1	0	#NULL!	#NULL!	#NULL!	#NULL!	#NULL!	#NULL!	1	1	1
0	71.1951	1	3	1	3	0	0	1	0	0	0	0	0	0	0	0	0	0	0	0	0	0	0	0	0	0	0	1	1	#NULL!	1	0	#NULL!	1	#NULL!	0	0	1	#NULL!	0	1	#NULL!	2	#NULL!	#NULL!	#NULL!	#NULL!	#NULL!	#NULL!
0	39.937	1	1	0	0	1	0	1	0	0	0	0	#NULL!	0	0	0	0	0	0	1	1	0	0	0	0	0	1	0	0	1	0	0	0	0	0	0	0	0	0	0	0	0	0	0	0	0	1	0	0
0	55.8905	1	3	1	0	1	1	0	1	0	0	0	0	0	0	0	0	0	0	1	1	0	0	0	0	0	1	0	1	1	1	1	1	1	0	0	1	1	1	0	0	0	0	2	0	2	2	2	4
0	84.271	2	4	0	4	1	3	0	0	0	1	0	1	1	0	0	0	0	1	0	2	1	1	0	0	1	0	0	1	0	2	1	0	2	1	0	0	0	0	0	2	2	2	2	2	2	1	2	2
0	31.3046	2	3	1	0	1	0	1	0	0	0	0	0	1	0	0	0	0	0	0	1	0	1	1	0	0	0	0	0	0	1	0	1	1	0	0	0	0	0	0	1	1	1	3	1	3	1	1	1
0	75.3648	2	3	1	3	0	0	1	0	0	0	0	0	0	0	0	0	0	0	0	0	0	0	0	0	0	0	1	1	0	1	1	#NULL!	1	0	0	0	1	1	0	#NULL!	#NULL!	#NULL!	3	4	#NULL!	#NULL!	#NULL!	4
0	64.794	2	3	1	2	0	0	1	0	0	0	0	0	0	0	0	0	0	0	1	1	0	0	0	0	0	1	0	#NULL!	#NULL!	1	1	0	1	1	0	0	1	0	0	3	2	3	2	2	2	3	3	3
0	24.2272	1	1	0	0	1	0	1	0	0	0	0	#NULL!	1	0	0	0	0	0	0	1	0	1	1	0	0	0	0	0	0	0	0	0	0	0	0	0	0	0	0	1	0	0	0	0	1	0	1	2
0	78.5051	2	3	1	3	0	1	0	1	0	0	0	#NULL!	1	0	1	0	0	0	0	2	0	2	1	0	0	0	0	0	0	1	0	0	0	0	0	0	0	0	0	3	3	3	2	2	3	3	3	3
0	28.6762	1	3	1	0	1	1	0	1	0	0	0	0	1	0	0	0	0	0	0	1	0	1	1	0	0	0	0	0	0	1	0	0	0	0	0	0	0	1	0	2	4	2	4	2	2	0	2	4
0	60.5476	1	3	1	0	1	3	0	0	0	1	0	1	1	0	0	1	0	0	0	2	1	1	0	0	1	0	0	1	0	1	0	1	0	1	0	1	1	1	0	0	0	0	0	0	0	1	0	0
0	56.7474	1	1	0	3	0	0	1	0	0	0	0	#NULL!	1	0	1	0	0	0	0	2	0	2	1	0	0	0	0	0	0	0	0	0	0	0	0	0	0	0	1	1	0	0	1	0	2	1	1	1
0	63.9808	1	2	0	0	1	0	1	0	0	0	0	0	1	0	0	0	0	1	0	2	1	1	0	0	1	0	0	1	1	0	0	0	0	0	0	0	1	0	0	3	0	0	0	0	0	0	0	0
0	70.924	2	1	0	3	0	1	0	1	0	0	0	#NULL!	1	0	1	0	0	0	0	2	0	2	1	0	0	0	0	0	0	0	0	0	0	0	0	2	0	0	0	0	0	0	0	0	0	0	0	2
0	51.1567	2	2	0	0	1	0	1	0	0	0	0	1	1	0	1	0	0	0	0	2	0	2	1	0	0	0	0	1	0	1	0	0	1	0	0	2	0	0	0	1	0	0	0	0	0	2	2	2
0	49.306	2	3	1	1	0	0	1	0	0	0	0	0	1	0	0	0	0	0	0	1	0	1	1	0	0	0	0	0	0	1	0	0	2	0	0	0	0	0	0	1	0	0	1	0	3	1	1	1
0	58.3737	2	3	1	0	1	0	1	0	0	0	0	0	0	0	0	0	0	0	1	1	0	0	0	0	0	1	0	0	0	0	0	0	1	0	0	1	0	0	0	1	1	1	1	2	1	2	1	1
0	74.2231	2	3	1	3	0	1	0	1	0	0	0	#NULL!	1	0	0	0	0	0	0	1	0	1	1	0	0	0	0	0	0	2	0	0	0	0	0	0	0	0	0	0	0	0	0	0	0	0	0	0
0	22.6776	1	3	1	4	1	0	1	0	0	0	0	#NULL!	1	0	0	0	0	0	0	1	0	1	1	0	0	0	0	0	0	0	0	0	0	0	0	0	0	1	0	0	0	0	0	0	0	0	#NULL!	0
0	36.1095	2	3	1	0	1	0	1	0	0	0	0	#NULL!	1	0	0	0	0	0	0	1	0	1	1	0	0	0	0	0	0	0	0	0	0	0	0	0	0	0	0	1	1	1	1	0	1	0	1	1
0	68.063	2	3	1	#NULL!	#NULL!	0	1	0	0	0	0	0	0	0	0	0	0	0	0	0	0	0	0	0	0	0	1	1	0	0	0	0	1	0	0	1	0	0	0	1	1	1	1	1	1	2	1	2
0	23.5592	2	1	0	0	1	0	1	0	0	0	0	0	1	0	0	0	0	0	0	1	0	1	1	0	0	0	0	1	0	1	0	0	2	0	0	0	0	0	0	2	1	1	1	1	1	1	1	3
0	75.1814	2	4	0	3	0	0	1	0	0	0	0	0	0	0	0	0	0	0	1	1	0	0	0	0	0	1	0	0	0	1	1	0	1	2	0	2	0	1	0	#NULL!	#NULL!	#NULL!	#NULL!	#NULL!	#NULL!	#NULL!	#NULL!	#NULL!
0	44.8597	1	3	1	0	1	0	1	0	0	0	0	0	1	0	0	0	0	0	0	1	0	1	1	0	0	0	0	0	0	1	0	#NULL!	1	1	0	0	0	0	0	#NULL!	#NULL!	#NULL!	#NULL!	#NULL!	#NULL!	#NULL!	#NULL!	#NULL!
0	51.833	2	2	0	0	1	0	1	0	0	0	0	0	0	0	0	0	0	0	1	1	0	0	0	0	0	1	0	1	0	1	0	0	2	1	2	0	0	0	0	1	0	0	1	0	2	0	2	4
0	48.4545	2	3	1	0	1	1	0	1	0	0	0	0	1	0	1	0	0	1	0	3	1	2	0	0	1	0	0	1	0	1	0	0	1	1	1	0	0	1	0	1	0	0	0	0	1	1	1	0
0	61.911	2	3	1	1	0	0	1	0	0	0	0	0	0	0	1	0	0	0	0	1	0	1	1	0	0	0	0	0	0	1	0	0	0	0	0	1	0	0	0	#NULL!	#NULL!	#NULL!	#NULL!	#NULL!	#NULL!	#NULL!	#NULL!	#NULL!
0	88.5804	2	1	0	3	0	0	1	0	0	0	0	0	0	0	0	0	0	0	1	1	0	0	0	0	0	1	0	1	0	1	0	0	2	0	0	0	0	0	0	2	2	1	1	1	2	2	1	1
0	43.8111	2	3	1	4	1	0	1	0	0	0	0	#NULL!	1	0	0	0	0	0	0	1	0	1	1	0	0	0	0	0	0	0	0	0	1	0	0	0	0	0	0	2	1	1	2	1	2	1	1	2
0	48.282	2	2	0	2	0	0	1	0	0	0	0	#NULL!	1	0	0	0	0	0	0	1	0	1	1	0	0	0	0	0	0	0	0	0	0	0	0	0	0	0	0	2	0	1	2	0	3	3	2	2
0	54.8172	2	3	1	0	1	0	1	0	0	0	0	0	0	1	0	0	0	0	1	2	0	1	1	0	0	0	0	1	0	1	0	0	1	0	0	0	1	0	0	1	1	1	1	3	3	2	3	3
0	34.078	1	1	0	0	1	0	1	0	0	0	0	0	1	0	0	0	0	0	0	1	0	1	1	0	0	0	0	1	0	2	0	0	1	1	0	0	0	1	1	3	1	1	2	0	2	1	1	3
0	59.3785	2	2	0	0	1	0	1	0	0	0	0	0	1	0	1	0	0	0	0	2	0	2	1	0	0	0	0	1	1	2	0	0	1	0	1	#NULL!	1	1	0	1	1	1	1	1	1	2	2	2
0	70.0671	2	3	1	3	0	0	1	0	0	0	0	1	0	0	0	0	0	0	0	0	0	0	0	0	0	0	1	0	0	0	0	0	1	1	0	0	0	0	0	1	1	3	1	1	1	3	3	3
0	27.4771	2	1	0	0	1	0	1	0	0	0	0	0	0	0	0	0	0	0	1	1	0	0	0	0	0	1	0	1	0	0	0	0	1	0	0	0	0	0	1	1	0	0	1	0	1	2	1	1
0	77.9767	2	3	1	3	0	1	0	1	0	0	0	1	1	1	1	0	0	0	0	3	0	3	1	0	0	0	0	1	1	2	#NULL!	0	2	1	0	0	0	1	1	1	1	1	0	0	0	2	3	4
0	44.7858	1	3	1	0	1	1	0	1	0	0	0	0	1	0	0	0	0	0	0	1	0	1	1	0	0	0	0	0	0	0	0	0	1	1	0	1	0	0	0	2	2	2	2	2	2	2	2	2
0	52.5311	1	3	1	0	1	0	1	0	0	0	0	#NULL!	0	0	0	0	0	0	1	1	0	0	0	0	0	1	0	0	0	0	0	0	1	0	0	0	0	0	0	2	2	1	1	2	2	2	1	2
0	77.6454	1	4	0	3	0	0	1	0	0	0	0	1	1	0	1	0	0	0	1	3	0	2	1	0	0	0	0	1	1	2	0	0	2	1	0	0	1	1	1	2	1	0	1	2	3	2	2	4
0	24.679	2	1	0	0	1	0	1	0	0	0	0	#NULL!	1	0	0	0	0	0	0	1	0	1	1	0	0	0	0	0	0	1	0	0	0	0	0	0	0	0	0	1	1	0	0	0	1	2	1	1
0	24.6817	1	#NULL!	#NULL!	4	1	0	1	0	0	0	0	#NULL!	0	0	1	0	0	0	0	1	0	1	1	0	0	0	0	0	0	0	0	0	1	0	0	0	0	0	0	0	0	0	0	0	0	0	0	0
0	76.1314	1	3	1	3	0	0	1	0	0	0	0	#NULL!	0	0	0	0	0	0	1	1	0	0	0	0	0	1	0	0	0	0	0	0	0	0	0	0	0	0	0	1	1	1	1	1	1	1	1	4
0	57.0021	1	3	1	0	1	0	1	0	0	0	0	0	1	0	0	0	0	0	0	1	0	1	1	0	0	0	0	1	0	1	0	0	0	0	1	0	0	0	0	1	0	0	1	0	1	1	1	1
0	53.6591	1	1	0	0	1	0	1	0	0	0	0	0	1	1	1	0	0	0	0	3	0	3	1	0	0	0	0	1	1	2	1	0	#NULL!	0	1	1	1	1	0	2	1	0	2	0	2	3	1	2
0	58.3025	1	3	1	3	0	0	1	0	0	0	0	0	1	1	1	0	0	1	0	4	1	3	0	0	1	0	0	1	0	1	0	1	1	1	1	1	1	1	1	3	2	3	3	1	2	1	2	3
0	59.4689	1	2	0	2	0	3	0	0	0	1	0	1	1	0	0	0	0	0	0	1	0	1	1	0	0	0	0	1	1	1	0	1	1	2	2	0	1	0	1	3	1	1	1	1	1	2	1	2
0	60.4627	2	3	1	0	1	2	0	0	1	0	0	0	0	0	0	0	0	0	1	1	0	0	0	0	0	1	0	1	1	2	0	0	0	0	0	1	0	0	0	1	0	0	0	0	0	1	1	2
0	41.9466	2	3	1	0	1	0	1	0	0	0	0	1	0	1	0	0	0	0	1	2	0	1	1	0	0	0	0	1	1	2	0	0	1	0	1	0	0	1	0	1	1	1	1	1	1	3	3	3
0	28.3203	2	3	1	0	1	0	1	0	0	0	0	0	0	0	0	0	0	0	1	1	0	0	0	0	0	1	0	0	0	1	0	0	1	0	0	0	0	0	0	2	1	2	0	0	0	0	0	0
0	78.8145	2	1	0	3	0	0	1	0	0	0	0	0	0	0	0	0	0	0	1	1	0	0	0	0	0	1	0	0	0	0	0	0	1	0	0	0	0	1	0	1	0	0	0	0	0	0	2	2
0	23.373	2	1	0	0	1	0	1	0	0	0	0	1	1	0	1	0	0	0	0	2	0	2	1	0	0	0	0	1	0	1	0	1	1	0	0	1	0	1	0	1	1	0	0	1	1	0	2	2
0	56.3997	1	3	1	2	0	1	0	1	0	0	0	0	0	0	0	0	0	0	1	1	0	0	0	0	0	1	0	1	0	0	0	0	2	0	0	0	0	0	0	2	1	0	0	0	0	0	0	2
0	20.7091	2	1	0	4	1	0	1	0	0	0	0	#NULL!	1	0	0	0	0	0	0	1	0	1	1	0	0	0	0	0	0	1	0	0	0	0	0	0	0	0	0	0	0	0	2	0	0	0	0	0
0	54.9952	1	3	1	0	1	0	1	0	0	0	0	0	1	0	0	0	0	0	0	1	0	1	1	0	0	0	0	0	0	0	0	0	1	0	0	1	0	0	0	2	2	2	1	0	2	0	0	0
0	27.0637	2	1	0	0	1	0	1	0	0	0	0	0	0	0	1	0	0	0	0	1	0	1	1	0	0	0	0	1	0	1	0	0	0	0	0	0	1	0	0	3	2	3	3	1	3	3	3	3
0	29.2512	2	1	0	4	1	4	0	0	0	0	1	1	0	0	0	0	0	0	1	1	0	0	0	0	0	1	0	1	1	2	0	0	2	0	0	0	1	1	0	0	0	0	0	0	0	1	0	0
0	63.0445	2	4	0	1	0	0	1	0	0	0	0	0	1	0	0	0	0	0	0	1	0	1	1	0	0	0	0	1	0	2	0	1	0	1	0	1	1	1	2	1	3	0	0	0	1	1	1	1
0	57.065	1	3	1	0	1	1	0	1	0	0	0	0	1	0	0	0	0	0	0	1	0	1	1	0	0	0	0	0	0	1	0	1	1	1	0	1	0	1	0	#NULL!	#NULL!	#NULL!	#NULL!	#NULL!	#NULL!	1	1	1
0	68.0794	2	3	1	3	0	0	1	0	0	0	0	0	0	0	1	0	0	0	1	2	0	1	1	0	0	0	0	0	0	0	0	#NULL!	1	0	0	1	0	0	0	2	1	1	1	1	1	2	2	2
0	50.7652	2	3	1	0	1	0	1	0	0	0	0	1	0	0	0	0	0	0	1	1	0	0	0	0	0	1	0	1	0	0	0	0	0	0	0	0	1	0	0	3	1	1	0	1	1	2	1	1
0	77.6591	2	3	1	1	0	1	0	1	0	0	0	0	1	0	0	0	0	0	0	1	0	1	1	0	0	0	0	1	#NULL!	1	0	#NULL!	1	0	#NULL!	0	0	0	0	#NULL!	#NULL!	#NULL!	#NULL!	#NULL!	#NULL!	#NULL!	#NULL!	#NULL!
0	49.0486	2	3	1	0	1	0	1	0	0	0	0	#NULL!	0	0	1	0	0	0	0	1	0	1	1	0	0	0	0	0	0	0	0	0	0	0	0	0	0	0	0	1	1	0	0	1	0	2	4	0
0	51.0171	1	3	1	0	1	0	1	0	0	0	0	0	0	0	1	0	0	0	1	2	0	1	1	0	0	0	0	0	0	0	0	0	1	1	0	0	0	0	0	3	1	1	1	0	1	2	1	1
0	52.9035	2	3	1	2	0	3	0	0	0	1	0	1	0	0	0	0	0	0	1	1	0	0	0	0	0	1	0	1	0	1	0	0	1	1	0	0	1	0	0	0	0	0	0	0	0	0	0	0
0	47.8385	2	3	1	0	1	1	0	1	0	0	0	1	1	0	1	0	0	0	0	2	0	2	1	0	0	0	0	1	1	1	0	1	2	1	0	2	1	1	1	1	1	1	2	2	3	1	1	1
0	26.809	2	3	1	0	1	1	0	1	0	0	0	0	1	0	0	0	0	0	0	1	0	1	1	0	0	0	0	1	0	1	0	#NULL!	0	0	0	0	0	0	0	3	0	0	2	1	1	1	2	1
0	21.6235	1	1	0	4	1	1	0	1	0	0	0	#NULL!	1	0	0	0	0	0	0	1	0	1	1	0	0	0	0	0	0	0	0	0	0	0	0	0	0	0	0	2	3	2	1	1	1	1	1	1
0	56.4736	2	3	1	0	1	0	1	0	0	0	0	0	1	0	0	0	0	0	0	1	0	1	1	0	0	0	0	1	0	0	1	#NULL!	2	0	0	2	0	0	0	1	0	0	1	1	0	#NULL!	2	2
0	23.384	2	1	0	0	1	0	1	0	0	0	0	0	1	0	0	0	0	0	0	1	0	1	1	0	0	0	0	1	1	2	0	2	1	1	0	1	1	0	0	1	0	0	0	0	0	0	0	0
0	45.8398	2	1	0	0	1	0	1	0	0	0	0	#NULL!	0	0	0	0	0	0	1	1	0	0	0	0	0	1	0	0	0	0	0	0	0	0	0	0	0	0	0	#NULL!	#NULL!	#NULL!	#NULL!	#NULL!	#NULL!	2	1	#NULL!
0	72.8871	1	3	1	3	0	0	1	0	0	0	0	0	1	0	0	0	0	0	0	1	0	1	1	0	0	0	0	1	1	2	0	1	2	1	0	1	1	1	1	#NULL!	#NULL!	#NULL!	#NULL!	#NULL!	#NULL!	#NULL!	#NULL!	#NULL!
0	84.564	2	1	0	3	0	0	1	0	0	0	0	0	1	0	1	0	0	0	0	2	0	2	1	0	0	0	0	0	0	1	#NULL!	#NULL!	2	1	0	0	0	1	0	#NULL!	#NULL!	#NULL!	#NULL!	#NULL!	#NULL!	#NULL!	#NULL!	#NULL!
0	42.7707	2	3	1	0	1	0	1	0	0	0	0	0	1	0	0	0	0	0	0	1	0	1	1	0	0	0	0	1	0	1	0	0	0	0	0	1	1	1	0	0	0	0	2	0	2	0	1	0
0	67.0527	2	3	1	3	0	0	1	0	0	0	0	0	1	0	0	0	0	0	0	1	0	1	1	0	0	0	0	0	0	0	0	0	1	0	0	1	0	0	0	2	2	2	2	1	2	2	2	4
0	58.2834	1	3	1	0	1	0	1	0	0	0	0	#NULL!	0	0	0	0	0	0	1	1	0	0	0	0	0	1	0	0	0	1	0	0	0	0	0	0	0	0	0	2	2	2	2	2	2	2	2	3
0	43.5893	1	3	1	0	1	0	1	0	0	0	0	#NULL!	1	0	1	0	0	0	0	2	0	2	1	0	0	0	0	0	0	0	0	0	0	0	2	0	0	0	0	1	1	0	2	0	3	1	1	1
0	59.9945	1	3	1	4	1	0	1	0	0	0	0	#NULL!	1	0	0	0	0	0	0	1	0	1	1	0	0	0	0	0	0	0	0	0	0	0	0	0	0	0	0	1	1	1	1	1	1	1	2	3
0	53.7714	1	3	1	0	1	0	1	0	0	0	0	0	1	0	0	0	0	0	0	1	0	1	1	0	0	0	0	0	0	1	0	0	1	0	0	0	0	0	0	2	3	2	2	1	2	2	2	3
0	60.3614	1	3	1	4	1	0	1	0	0	0	0	0	1	0	1	0	0	0	0	2	0	2	1	0	0	0	0	0	0	1	1	0	1	0	0	0	0	0	0	2	2	2	2	2	2	1	1	1
0	72.3504	2	2	0	4	1	1	0	1	0	0	0	1	0	0	0	0	0	0	1	1	0	0	0	0	0	1	0	1	0	1	0	0	0	0	0	#NULL!	1	1	0	3	1	3	3	1	2	3	3	4
0	55.833	2	3	1	0	1	0	1	0	0	0	0	0	1	0	1	0	0	0	0	2	0	2	1	0	0	0	0	0	1	1	0	#NULL!	0	0	0	1	0	1	0	1	1	1	1	1	1	1	1	2
0	64.449	2	3	1	0	1	0	1	0	0	0	0	0	0	0	0	0	0	0	1	1	0	0	0	0	0	1	0	0	1	1	0	0	2	0	0	1	0	1	0	2	2	1	1	1	2	2	2	3
0	28.5558	1	3	1	0	1	0	1	0	0	0	0	0	1	0	0	0	0	0	0	1	0	1	1	0	0	0	0	1	0	1	0	0	1	0	0	0	0	1	0	3	2	2	3	2	2	2	2	4
0	73.0486	1	3	1	3	0	0	1	0	0	0	0	#NULL!	0	0	0	0	0	0	1	1	0	0	0	0	0	1	0	0	0	0	0	0	0	1	0	0	0	0	0	2	2	2	2	2	2	#NULL!	#NULL!	#NULL!
0	62.7433	1	2	0	0	1	0	1	0	0	0	0	0	0	0	0	0	0	0	0	0	0	0	0	0	0	0	1	1	1	1	0	2	1	0	0	1	0	0	1	#NULL!	#NULL!	#NULL!	#NULL!	#NULL!	#NULL!	#NULL!	#NULL!	#NULL!
0	55.7673	2	4	0	3	0	0	1	0	0	0	0	0	0	0	0	0	0	0	0	0	0	0	0	0	0	0	1	1	0	0	0	0	0	0	0	2	0	0	1	3	3	3	3	3	2	3	3	2
0	51.1841	2	1	0	0	1	0	1	0	0	0	0	#NULL!	0	0	0	0	0	0	0	0	0	0	0	0	0	0	1	0	0	0	0	0	0	0	0	0	0	0	0	#NULL!	#NULL!	#NULL!	#NULL!	#NULL!	#NULL!	#NULL!	#NULL!	#NULL!
0	57.6756	2	3	1	0	1	1	0	1	0	0	0	0	1	1	0	0	0	0	0	2	0	2	1	0	0	0	0	0	0	2	0	0	2	0	1	0	1	1	0	0	0	0	0	2	2	1	1	1
0	77.7522	2	3	1	1	0	1	0	1	0	0	0	0	1	0	0	0	0	0	0	1	0	1	1	0	0	0	0	2	1	2	0	0	1	0	1	0	0	0	0	2	0	1	0	1	1	2	1	1
0	62.7734	1	3	1	2	0	0	1	0	0	0	0	1	1	0	1	0	0	0	0	2	0	2	1	0	0	0	0	1	0	1	0	1	1	0	0	1	0	0	0	1	2	0	1	1	2	1	1	1
0	56.4298	2	3	1	0	1	0	1	0	0	0	0	0	1	0	0	0	0	0	1	2	0	1	1	0	0	0	0	0	0	1	0	1	2	0	0	#NULL!	0	0	0	2	0	2	3	1	1	2	2	#NULL!
0	45.1499	2	#NULL!	#NULL!	0	1	0	1	0	0	0	0	0	1	0	0	0	0	0	0	1	0	1	1	0	0	0	0	1	0	0	0	0	1	0	0	1	0	0	0	2	2	2	0	0	0	2	3	2
0	20.0219	1	1	0	4	1	0	1	0	0	0	0	0	1	0	0	0	0	0	0	1	0	1	1	0	0	0	0	0	1	1	0	0	1	0	0	0	0	1	0	3	0	0	2	2	2	2	2	3
0	72.5311	1	3	1	3	0	1	0	1	0	0	0	1	1	0	0	0	0	0	0	1	0	1	1	0	0	0	0	0	2	1	1	1	1	1	0	2	0	1	0	2	2	2	2	2	2	2	2	2
0	53.911	2	3	1	0	1	0	1	0	0	0	0	1	0	0	0	0	0	0	1	1	0	0	0	0	0	1	0	0	0	0	0	1	0	0	0	1	0	0	0	1	1	#NULL!	2	0	1	3	0	0
0	51.3457	1	1	0	0	1	0	1	0	0	0	0	0	1	0	0	0	0	0	1	2	0	1	1	0	0	0	0	0	0	0	0	0	1	0	0	1	1	1	0	4	0	0	0	1	1	3	0	2
0	37.681	2	3	1	0	1	0	1	0	0	0	0	0	1	0	1	0	0	0	0	2	0	2	1	0	0	0	0	1	1	1	0	0	1	0	0	0	0	0	0	0	0	0	0	0	0	1	0	2
0	33.9083	2	1	0	0	1	0	1	0	0	0	0	0	1	0	0	0	0	0	0	1	0	1	1	0	0	0	0	0	1	1	0	2	1	1	0	0	0	0	0	2	2	1	2	2	2	3	3	2
0	78.8693	2	3	1	3	0	0	1	0	0	0	0	0	0	0	0	0	0	0	1	1	0	0	0	0	0	1	0	0	0	0	0	0	1	0	1	0	0	0	0	#NULL!	0	3	0	1	1	1	1	3
0	81.2977	2	2	0	1	0	2	0	0	1	0	0	0	0	0	0	0	0	0	1	1	0	0	0	0	0	1	0	1	1	2	0	0	0	1	1	0	0	0	0	2	1	1	1	1	1	1	1	2
0	60.1971	2	4	0	0	1	1	0	1	0	0	0	#NULL!	0	0	0	0	0	0	0	0	0	0	0	0	0	0	1	0	0	0	0	0	1	0	0	0	0	0	0	3	3	3	3	3	3	2	2	2
0	60.0329	1	3	1	2	0	0	1	0	0	0	0	#NULL!	0	0	0	0	0	0	1	1	0	0	0	0	0	1	0	0	0	1	0	0	0	0	0	0	0	0	0	3	3	4	4	3	4	4	4	4
0	47.2115	2	2	0	0	1	0	1	0	0	0	0	0	0	0	0	0	0	0	0	0	0	0	0	0	0	0	1	1	1	1	0	0	1	0	0	1	1	1	0	1	0	0	0	0	0	2	1	1
0	18.0151	1	1	0	4	1	0	1	0	0	0	0	0	0	0	1	0	0	0	0	1	0	1	1	0	0	0	0	1	1	2	0	0	1	0	0	1	1	1	0	4	0	2	1	0	2	1	2	0
0	73.2923	2	4	0	3	0	0	1	0	0	0	0	0	0	0	0	0	0	0	0	0	0	0	0	0	0	0	1	0	0	1	0	0	2	1	0	0	1	1	1	0	0	0	3	0	3	2	2	2
0	59.0965	1	3	1	0	1	0	1	0	0	0	0	1	1	0	1	0	0	0	0	2	0	2	1	0	0	0	0	1	0	1	0	0	1	0	0	1	1	0	0	2	0	0	1	0	2	2	2	2
0	32.1588	2	3	1	4	1	1	0	1	0	0	0	1	0	0	1	1	0	0	0	2	1	1	0	0	1	0	0	2	0	2	0	0	0	0	0	#NULL!	0	1	0	2	1	1	2	1	2	1	2	2
0	54.0808	1	2	0	0	1	0	1	0	0	0	0	0	0	0	0	0	0	0	1	1	0	0	0	0	0	1	0	0	0	1	0	#NULL!	1	0	0	0	0	0	0	1	1	2	2	1	2	2	3	4
0	25.1581	1	1	0	0	1	0	1	0	0	0	0	0	1	0	0	0	0	0	1	2	0	1	1	0	0	0	0	1	1	1	1	0	2	1	1	2	1	1	0	2	3	1	4	2	2	3	3	4
0	42.4695	2	3	1	1	0	1	0	1	0	0	0	0	1	0	0	0	0	0	0	1	0	1	1	0	0	0	0	0	0	1	0	0	1	0	0	0	0	0	0	1	1	1	1	1	1	1	1	1
0	69.9932	2	3	1	3	0	2	0	0	1	0	0	#NULL!	1	1	0	0	0	0	0	2	0	2	1	0	0	0	0	0	0	0	0	0	2	0	0	0	0	0	0	3	1	4	3	1	2	4	1	4
0	45.5469	2	3	1	3	0	0	1	0	0	0	0	#NULL!	1	0	0	0	0	0	0	1	0	1	1	0	0	0	0	0	0	0	0	0	1	0	0	0	0	0	#NULL!	1	1	4	1	0	0	0	0	1
0	45.3881	2	2	0	2	0	3	0	0	0	1	0	0	0	0	0	0	0	0	1	1	0	0	0	0	0	1	0	1	1	1	0	1	0	0	1	2	0	1	2	1	1	2	2	2	2	1	1	2
0	76.742	2	3	1	3	0	0	1	0	0	0	0	0	1	0	0	0	0	0	0	1	0	1	1	0	0	0	0	0	0	0	0	1	0	0	0	2	0	0	0	0	0	2	1	0	2	2	1	2
0	69.6044	1	3	1	3	0	0	1	0	0	0	0	0	1	0	1	0	0	0	0	2	0	2	1	0	0	0	0	0	1	1	0	0	1	0	1	1	0	1	1	2	4	4	2	4	2	3	3	3
0	22.3162	2	1	0	4	1	0	1	0	0	0	0	0	1	0	0	0	0	0	0	1	0	1	1	0	0	0	0	1	0	1	0	0	2	1	0	0	1	1	0	1	0	1	2	1	2	2	3	3
0	25.4073	1	1	0	0	1	0	1	0	0	0	0	#NULL!	1	0	0	0	0	0	0	1	0	1	1	0	0	0	0	0	0	0	0	0	0	0	0	0	0	0	0	2	2	2	2	2	3	3	2	2
0	64.6434	1	2	0	3	0	1	0	1	0	0	0	#NULL!	1	0	0	0	0	0	0	1	0	1	1	0	0	0	0	0	0	0	0	#NULL!	2	0	0	0	0	0	0	#NULL!	#NULL!	#NULL!	#NULL!	#NULL!	#NULL!	#NULL!	#NULL!	#NULL!
0	25.1198	2	1	0	0	1	0	1	0	0	0	0	1	0	0	1	0	0	0	0	1	0	1	1	0	0	0	0	1	0	1	0	0	0	0	0	0	0	1	0	0	0	0	1	0	1	2	0	1
0	50.0479	2	3	1	0	1	0	1	0	0	0	0	0	1	0	0	0	0	0	0	1	0	1	1	0	0	0	0	1	0	1	0	0	1	0	0	1	0	0	0	2	#NULL!	3	3	0	0	1	#NULL!	4
0	73.5003	2	3	1	3	0	0	1	0	0	0	0	#NULL!	0	0	0	0	0	0	0	0	0	0	0	0	0	0	1	0	#NULL!	0	0	0	0	0	0	0	0	0	0	#NULL!	#NULL!	#NULL!	#NULL!	#NULL!	#NULL!	#NULL!	#NULL!	#NULL!
0	48.6489	2	3	1	0	1	0	1	0	0	0	0	0	0	0	0	0	0	0	1	1	0	0	0	0	0	1	0	1	0	1	0	0	1	0	0	0	0	0	0	1	0	0	1	2	1	1	1	1
0	64.5859	1	3	1	3	0	0	1	0	0	0	0	#NULL!	1	0	0	0	0	0	0	1	0	1	1	0	0	0	0	0	0	0	0	1	0	0	0	0	0	0	0	#NULL!	#NULL!	#NULL!	#NULL!	#NULL!	#NULL!	#NULL!	#NULL!	#NULL!
0	32.2245	2	1	0	0	1	0	1	0	0	0	0	0	0	0	0	0	0	0	1	1	0	0	0	0	0	1	0	0	0	1	0	0	1	0	0	0	0	0	0	2	1	1	2	1	2	1	1	1
0	75.7426	1	3	1	3	0	0	1	0	0	0	0	0	0	0	0	0	0	0	1	1	0	0	0	0	0	1	0	0	0	1	0	1	1	1	1	1	0	0	0	1	1	1	1	1	1	1	1	1
0	65.9685	2	3	1	3	0	0	1	0	0	0	0	1	1	0	0	0	0	0	0	1	0	1	1	0	0	0	0	1	0	1	0	0	1	0	0	1	0	1	1	1	0	1	1	1	1	1	1	1
0	45.5222	2	3	1	0	1	1	0	1	0	0	0	0	1	0	0	0	0	0	0	1	0	1	1	0	0	0	0	0	0	1	0	0	1	0	0	1	0	0	0	0	0	0	4	1	1	0	2	2
0	51.206	1	3	1	0	1	0	1	0	0	0	0	0	1	0	0	0	0	0	0	1	0	1	1	0	0	0	0	0	0	1	0	0	1	0	0	0	0	1	0	1	0	1	2	1	2	1	2	4
0	32.0055	2	3	1	0	1	0	1	0	0	0	0	0	0	0	0	0	0	0	1	1	0	0	0	0	0	1	0	1	#NULL!	1	0	0	1	1	0	0	0	1	0	1	0	0	0	0	3	0	0	2
0	28.9966	1	3	1	0	1	0	1	0	0	0	0	0	1	0	0	0	0	0	0	1	0	1	1	0	0	0	0	0	0	0	0	0	1	0	1	0	0	1	0	0	0	0	0	0	2	2	0	0
0	31.9918	2	3	1	0	1	0	1	0	0	0	0	0	1	0	0	0	0	0	0	1	0	1	1	0	0	0	0	0	0	1	0	0	0	0	1	0	0	1	0	1	1	1	2	1	2	1	1	1
0	77.8617	1	3	1	3	0	1	0	1	0	0	0	0	1	0	1	0	0	0	0	2	0	2	1	0	0	0	0	1	1	2	0	0	0	0	0	0	0	0	0	2	2	1	1	1	2	2	2	3
0	50.4449	2	3	1	0	1	2	0	0	1	0	0	1	1	0	0	1	0	0	0	2	1	1	0	0	1	0	0	1	0	1	0	0	1	0	0	0	1	1	1	1	1	1	3	1	3	3	1	1
0	61.9247	1	1	0	2	0	0	1	0	0	0	0	0	0	0	0	0	0	0	1	1	0	0	0	0	0	1	0	0	0	0	0	0	1	0	0	1	0	#NULL!	0	1	1	1	1	1	1	1	1	2
0	46.924	1	3	1	0	1	0	1	0	0	0	0	0	1	0	0	0	0	1	0	2	1	1	0	0	1	0	0	1	1	1	0	0	1	0	0	0	1	1	0	0	0	0	0	0	0	0	0	0
0	44.4517	2	3	1	0	1	0	1	0	0	0	0	#NULL!	1	0	1	0	0	0	0	2	0	2	1	0	0	0	0	0	0	0	0	0	1	0	0	0	0	0	0	1	1	1	1	1	1	1	1	2
0	48.0575	2	2	0	0	1	0	1	0	0	0	0	#NULL!	0	0	0	0	0	0	1	1	0	0	0	0	0	1	0	0	0	0	0	0	1	0	0	0	0	0	0	1	1	1	0	0	1	0	1	1
0	29.7276	1	1	0	0	1	0	1	0	0	0	0	0	1	0	0	0	0	0	0	1	0	1	1	0	0	0	0	1	1	1	0	1	1	1	1	0	0	1	1	2	2	2	2	2	2	2	2	2
0	46.9514	2	2	0	0	1	0	1	0	0	0	0	0	0	0	0	0	0	0	1	1	0	0	0	0	0	1	0	1	1	1	0	1	1	1	0	1	1	1	0	2	2	1	1	1	1	3	2	3
0	33.9192	2	3	1	0	1	0	1	0	0	0	0	0	1	0	0	0	0	0	0	1	0	1	1	0	0	0	0	1	0	1	0	0	1	1	0	0	0	0	0	1	0	0	2	1	1	0	0	1
0	71.5181	2	3	1	3	0	1	0	1	0	0	0	0	1	1	1	0	0	0	0	3	0	3	1	0	0	0	0	1	1	1	#NULL!	0	2	0	0	#NULL!	0	0	1	#NULL!	#NULL!	#NULL!	#NULL!	#NULL!	#NULL!	#NULL!	#NULL!	#NULL!
0	52.4435	2	3	1	0	1	1	0	1	0	0	0	1	1	0	0	0	0	0	0	1	0	1	1	0	0	0	0	1	0	1	0	0	2	0	0	1	0	0	1	0	0	0	0	0	1	0	2	2
0	37.4647	1	3	1	0	1	0	1	0	0	0	0	0	1	0	0	1	0	0	0	2	1	1	0	0	1	0	0	1	1	1	0	0	0	1	0	0	0	0	0	1	1	0	2	0	2	1	3	3
0	28.9856	1	1	0	0	1	0	1	0	0	0	0	#NULL!	1	0	0	0	0	0	0	1	0	1	1	0	0	0	0	0	0	1	0	0	0	0	0	0	0	0	0	2	1	0	1	0	2	2	2	3
0	38.4148	2	1	0	0	1	1	0	1	0	0	0	1	1	0	0	0	0	0	0	1	0	1	1	0	0	0	0	1	1	1	0	1	2	1	0	2	1	1	0	0	0	0	0	1	1	2	1	1
0	52.46	1	3	1	0	1	0	1	0	0	0	0	#NULL!	0	0	0	0	0	0	1	1	0	0	0	0	0	1	0	0	0	0	2	0	0	0	0	0	0	0	0	3	2	1	2	1	1	2	2	2
0	60.2382	1	3	1	0	1	0	1	0	0	0	0	0	1	0	1	0	0	0	0	2	0	2	1	0	0	0	0	0	0	1	1	1	1	1	0	1	0	1	0	2	2	2	2	2	2	2	2	2
0	76.9035	2	3	1	3	0	0	1	0	0	0	0	0	1	0	0	0	0	0	0	1	0	1	1	0	0	0	0	1	0	1	0	1	2	0	0	1	0	0	0	2	2	2	2	2	2	#NULL!	#NULL!	#NULL!
0	65.0459	2	3	1	3	0	0	1	0	0	0	0	1	0	0	0	0	0	0	1	1	0	0	0	0	0	1	0	1	0	0	0	1	1	0	0	1	0	0	0	2	1	1	1	0	0	2	1	1
0	77.9357	2	4	0	3	0	0	1	0	0	0	0	#NULL!	1	1	0	0	0	0	0	2	0	2	1	0	0	0	0	0	0	0	0	#NULL!	1	0	#NULL!	#NULL!	0	0	0	#NULL!	#NULL!	#NULL!	#NULL!	#NULL!	#NULL!	#NULL!	#NULL!	#NULL!
0	59.9699	1	3	1	0	1	0	1	0	0	0	0	0	0	0	0	0	0	0	1	1	0	0	0	0	0	1	0	0	0	1	0	1	1	0	0	0	0	1	1	3	1	1	2	2	2	#NULL!	3	3
0	76.0027	2	4	0	1	0	1	0	1	0	0	0	#NULL!	1	1	0	0	0	0	0	2	0	2	1	0	0	0	0	0	0	0	0	#NULL!	1	0	#NULL!	0	0	0	0	1	0	0	0	0	2	2	0	0
0	32.9363	2	2	0	0	1	1	0	1	0	0	0	1	0	0	0	0	0	0	1	1	0	0	0	0	0	1	0	1	0	1	0	0	0	0	1	0	2	1	1	1	1	1	1	1	1	3	1	1
0	51.6413	2	3	1	3	0	2	0	0	1	0	0	1	0	0	0	0	0	0	1	1	0	0	0	0	0	1	0	1	1	1	0	0	2	1	1	2	1	1	0	1	2	0	2	2	1	4	2	3
0	63.2663	1	3	1	3	0	0	1	0	0	0	0	#NULL!	0	0	0	0	0	0	1	1	0	0	0	0	0	1	0	0	0	0	0	0	1	0	0	0	0	0	0	2	1	1	2	0	2	1	2	1
0	23.3238	1	3	1	4	1	0	1	0	0	0	0	0	1	0	0	0	0	0	1	2	0	1	1	0	0	0	0	1	0	0	0	1	0	0	0	0	0	0	2	3	2	2	2	3	2	3	1	3
0	86.3847	2	4	0	1	0	0	1	0	0	0	0	#NULL!	1	0	0	0	0	0	0	1	0	1	1	0	0	0	0	#NULL!	#NULL!	1	0	#NULL!	0	0	#NULL!	0	0	0	0	#NULL!	#NULL!	#NULL!	#NULL!	#NULL!	#NULL!	#NULL!	#NULL!	#NULL!
0	38.9815	2	1	0	0	1	0	1	0	0	0	0	1	1	0	0	0	0	0	0	1	0	1	1	0	0	0	0	1	1	1	0	0	1	0	1	2	1	0	0	0	0	0	0	0	2	2	1	1
0	62.9706	2	3	1	3	0	0	1	0	0	0	0	0	1	1	1	0	0	0	1	4	0	3	1	0	0	0	0	0	0	1	0	0	2	0	0	1	0	0	0	3	3	2	3	1	3	1	1	2
0	30.2888	2	1	0	2	0	0	1	0	0	0	0	0	0	0	0	0	0	0	1	1	0	0	0	0	0	1	0	0	0	1	0	0	1	0	0	0	0	1	0	0	0	0	2	1	1	1	1	1
0	67.4387	1	3	1	3	0	0	1	0	0	0	0	0	1	0	0	0	0	0	0	1	0	1	1	0	0	0	0	1	0	1	0	0	1	0	0	1	0	0	0	1	1	3	1	0	1	1	1	1
0	33.8097	1	1	0	0	1	0	1	0	0	0	0	#NULL!	1	0	1	0	0	0	0	2	0	2	1	0	0	0	0	0	0	1	0	0	0	0	0	0	0	0	0	3	1	1	1	0	1	1	1	1
0	76.0849	2	2	0	3	0	0	1	0	0	0	0	#NULL!	1	1	1	0	0	0	0	3	0	3	1	0	0	0	0	0	0	1	0	0	0	0	0	0	0	0	0	#NULL!	#NULL!	#NULL!	#NULL!	#NULL!	#NULL!	#NULL!	#NULL!	#NULL!
0	#NULL!	1	3	1	0	1	0	1	0	0	0	0	0	0	0	0	0	0	0	1	1	0	0	0	0	0	1	0	1	1	1	0	1	1	0	0	#NULL!	#NULL!	0	1	2	2	2	2	2	2	2	2	4
0	22.976	2	1	0	0	1	0	1	0	0	0	0	0	1	0	0	0	0	0	0	1	0	1	1	0	0	0	0	1	0	1	0	0	0	0	0	0	0	0	0	2	3	1	3	2	1	1	1	0
0	50.089	2	3	1	0	1	0	1	0	0	0	0	0	1	0	0	0	0	0	0	1	0	1	1	0	0	0	0	0	0	1	0	0	1	0	0	1	0	0	0	1	1	1	2	3	2	2	3	3
0	40.5311	1	3	1	0	1	3	0	0	0	1	0	1	1	0	1	0	0	0	0	2	0	2	1	0	0	0	0	1	1	0	0	2	2	1	1	0	1	1	1	0	0	0	0	0	0	3	4	2
0	42.4997	1	3	1	0	1	0	1	0	0	0	0	#NULL!	0	0	0	0	0	0	1	1	0	0	0	0	0	1	0	0	0	0	0	#NULL!	1	0	0	0	0	0	0	1	0	0	1	2	1	1	1	1
0	61.462	2	3	1	3	0	0	1	0	0	0	0	0	0	0	0	0	0	0	1	1	0	0	0	0	0	1	0	1	0	0	0	0	2	0	0	1	0	#NULL!	0	0	0	0	0	0	0	0	1	3
0	55.7344	2	3	1	0	1	0	1	0	0	0	0	#NULL!	1	0	0	0	0	0	1	2	0	1	1	0	0	0	0	0	0	0	0	0	1	0	0	0	0	0	0	2	2	2	2	2	2	2	2	2
0	75.0253	1	2	0	3	0	0	1	0	0	0	0	0	0	0	0	0	0	0	0	0	0	0	0	0	0	0	1	1	0	1	0	0	2	0	1	#NULL!	1	0	1	#NULL!	#NULL!	#NULL!	#NULL!	#NULL!	#NULL!	#NULL!	#NULL!	#NULL!
0	77.9767	2	4	0	3	0	0	1	0	0	0	0	#NULL!	1	0	0	0	0	0	0	1	0	1	1	0	0	0	0	0	0	0	0	0	0	0	0	0	0	0	0	2	1	1	2	2	2	2	1	1
0	54.0999	1	3	1	0	1	0	1	0	0	0	0	#NULL!	0	0	0	0	0	0	1	1	0	0	0	0	0	1	0	0	0	0	0	#NULL!	1	0	0	0	0	0	0	1	1	1	1	1	1	2	1	1
0	48.5092	2	3	1	2	0	3	0	0	0	1	0	0	0	0	0	0	0	0	1	1	0	0	0	0	0	1	0	0	0	1	0	1	0	0	0	1	0	0	0	0	0	0	0	0	0	1	1	1
0	23.6578	2	1	0	0	1	0	1	0	0	0	0	0	0	0	1	0	0	0	0	1	0	1	1	0	0	0	0	1	0	0	0	0	1	0	0	0	0	0	0	0	0	0	2	0	1	1	1	0
0	64.6242	1	1	0	4	1	0	1	0	0	0	0	1	0	0	0	0	0	0	1	1	0	0	0	0	0	1	0	1	0	2	0	0	1	2	1	1	0	1	1	3	3	1	3	1	3	2	2	3
0	73.358	2	3	1	3	0	0	1	0	0	0	0	0	0	0	0	0	0	0	1	1	0	0	0	0	0	1	0	1	0	1	0	0	1	0	0	0	0	0	0	2	2	3	2	1	1	2	1	0
0	56.0301	1	3	1	1	0	0	1	0	0	0	0	#NULL!	0	0	0	0	0	0	1	1	0	0	0	0	0	1	0	0	0	0	0	0	0	0	0	0	0	0	0	1	1	1	1	1	1	2	1	1
0	60.7556	1	3	1	0	1	0	1	0	0	0	0	#NULL!	0	0	0	0	0	0	1	1	0	0	0	0	0	1	0	0	0	0	0	0	0	0	#NULL!	1	0	0	0	1	1	1	1	0	1	0	2	4
0	73.9493	1	3	1	3	0	0	1	0	0	0	0	#NULL!	0	0	1	0	0	0	0	1	0	1	1	0	0	0	0	0	0	0	0	#NULL!	1	0	0	0	0	0	0	1	1	1	0	0	0	2	0	0
0	65.2758	1	1	0	3	0	0	1	0	0	0	0	0	1	0	0	0	0	0	0	1	0	1	1	0	0	0	0	0	0	0	0	0	0	0	0	1	0	1	0	2	2	1	1	1	1	2	2	2
0	60.6763	1	1	0	0	1	0	1	0	0	0	0	0	0	0	0	0	0	0	1	1	0	0	0	0	0	1	0	1	0	1	0	0	1	0	0	1	0	0	0	0	0	0	2	0	2	1	0	0
0	43.9863	2	2	0	0	1	0	1	0	0	0	0	0	1	0	0	0	0	0	0	1	0	1	1	0	0	0	0	1	0	1	0	0	1	0	0	0	0	0	0	1	0	1	1	0	1	1	1	1
0	50.371	1	3	1	0	1	0	1	0	0	0	0	0	0	0	1	0	0	0	0	1	0	1	1	0	0	0	0	0	1	1	0	0	1	0	1	1	1	1	0	4	2	2	3	0	2	3	2	2
0	74.7488	1	3	1	3	0	1	0	1	0	0	0	0	0	0	0	0	0	0	1	1	0	0	0	0	0	1	0	0	0	1	0	0	1	0	0	1	1	0	1	0	0	0	0	2	2	2	2	2
0	17.9494	1	1	0	4	1	0	1	0	0	0	0	#NULL!	1	0	0	0	0	0	0	1	0	1	1	0	0	0	0	0	0	0	0	0	0	0	0	0	0	0	0	2	2	1	#NULL!	1	2	1	2	1
0	75.2115	1	3	1	3	0	0	1	0	0	0	0	0	0	0	0	0	0	0	1	1	0	0	0	0	0	1	0	1	0	0	0	0	2	0	0	0	0	0	0	3	1	3	2	3	3	1	2	3
0	54.1656	2	3	1	0	1	0	1	0	0	0	0	#NULL!	0	0	0	0	0	0	1	1	0	0	0	0	0	1	0	1	0	0	0	0	0	0	0	0	0	0	0	2	1	1	3	2	3	3	2	0
0	29.2841	2	1	0	0	1	0	1	0	0	0	0	0	1	0	0	0	0	0	0	1	0	1	1	0	0	0	0	2	1	1	1	1	2	1	1	0	1	1	0	1	0	0	1	0	1	0	0	0
0	70.4394	1	3	1	3	0	0	1	0	0	0	0	0	1	0	0	0	0	0	0	1	0	1	1	0	0	0	0	0	0	1	0	0	1	0	0	2	1	1	0	3	1	2	1	1	2	1	1	2
0	78.2067	2	3	1	3	0	1	0	1	0	0	0	0	0	0	1	0	0	0	1	2	0	1	1	0	0	0	0	1	0	0	0	0	0	0	0	1	0	1	0	#NULL!	#NULL!	#NULL!	#NULL!	#NULL!	#NULL!	#NULL!	#NULL!	#NULL!
0	35.3018	2	3	1	0	1	0	1	0	0	0	0	0	0	0	0	0	0	0	1	1	0	0	0	0	0	1	0	1	1	1	1	0	1	0	0	1	0	0	0	2	0	0	1	0	0	1	2	1
0	60.783	1	3	1	0	1	0	1	0	0	0	0	0	1	0	1	0	0	0	0	2	0	2	1	0	0	0	0	0	1	1	0	1	1	0	0	1	0	0	0	3	2	1	2	2	2	1	2	4
0	55.5236	2	3	1	0	1	4	0	0	0	0	1	0	0	0	0	0	0	0	1	1	0	0	0	0	0	1	0	1	0	1	0	1	2	0	1	0	1	1	0	0	3	0	0	0	0	3	1	1
0	37.1116	2	1	0	4	1	3	0	0	0	1	0	1	0	0	0	0	0	0	1	1	0	0	0	0	0	1	0	1	1	2	0	2	1	0	0	0	0	1	0	0	0	0	0	0	0	1	0	1
0	48.6872	2	3	1	0	1	4	0	0	0	0	1	1	1	0	0	0	0	1	0	2	1	1	0	0	1	0	0	1	1	1	0	1	0	0	0	1	0	0	0	0	0	0	1	0	0	1	0	0
0	31.5729	2	3	1	0	1	0	1	0	0	0	0	#NULL!	0	0	0	0	0	0	1	1	0	0	0	0	0	1	0	0	0	0	0	0	1	0	0	0	0	0	0	2	2	2	2	2	2	2	2	2
0	50.0698	2	1	0	0	1	0	1	0	0	0	0	#NULL!	0	0	1	0	0	0	0	1	0	1	1	0	0	0	0	0	0	0	0	0	0	0	0	0	0	0	0	0	0	0	0	0	0	1	2	2
0	38.2971	2	1	0	2	0	1	0	1	0	0	0	1	0	0	0	0	0	1	1	2	1	0	0	1	0	0	0	2	1	0	0	0	0	0	0	2	0	0	0	3	2	1	1	4	3	1	3	3
0	52.6461	2	2	0	2	0	1	0	1	0	0	0	#NULL!	0	1	0	0	0	0	0	1	0	1	1	0	0	0	0	0	0	0	0	0	0	0	0	0	0	0	0	0	3	4	2	2	2	3	2	#NULL!
0	35.885	2	2	0	0	1	0	1	0	0	0	0	#NULL!	1	0	0	0	0	0	0	1	0	1	1	0	0	0	0	0	0	1	0	0	0	0	0	0	0	0	0	1	1	1	1	1	1	1	1	1
0	25.0623	1	3	1	0	1	0	1	0	0	0	0	0	1	0	1	0	0	0	0	2	0	2	1	0	0	0	0	0	0	1	0	0	1	0	0	0	0	0	0	2	3	1	2	1	1	3	1	1
0	25.2923	2	#NULL!	#NULL!	0	1	0	1	0	0	0	0	#NULL!	1	0	0	0	0	0	0	1	0	1	1	0	0	0	0	0	0	1	0	0	0	0	0	0	0	0	0	1	1	1	2	1	2	2	1	1
0	36.4162	2	3	1	0	1	0	1	0	0	0	0	0	1	0	1	0	0	0	0	2	0	2	1	0	0	0	0	1	0	1	0	0	1	1	0	2	0	1	0	1	0	0	0	0	0	2	2	2
0	66.6749	2	4	0	3	0	0	1	0	0	0	0	#NULL!	0	0	1	0	0	0	0	1	0	1	1	0	0	0	0	0	0	0	0	0	1	0	0	0	0	0	0	3	3	2	2	2	2	2	2	2
0	62.089	2	3	1	3	0	0	1	0	0	0	0	0	1	0	1	0	0	0	0	2	0	2	1	0	0	0	0	0	0	0	0	1	1	0	0	2	0	0	0	1	1	1	1	1	1	1	1	1
0	43.603	2	3	1	0	1	0	1	0	0	0	0	0	0	0	0	0	0	0	1	1	0	0	0	0	0	1	0	1	0	1	0	0	0	0	0	0	0	1	1	1	1	0	0	1	1	1	1	1
0	43.7974	2	2	0	0	1	0	1	0	0	0	0	0	1	0	0	0	0	0	0	1	0	1	1	0	0	0	0	0	0	0	0	0	1	0	0	1	1	1	0	2	1	3	1	1	1	1	2	2
0	51.9042	1	2	0	4	1	0	1	0	0	0	0	0	0	0	0	0	0	0	1	1	0	0	0	0	0	1	0	0	0	1	0	0	0	0	1	1	0	1	1	3	1	2	2	2	2	2	2	3
0	21.1581	1	1	0	4	1	1	0	1	0	0	0	1	0	0	0	0	0	0	1	1	0	0	0	0	0	1	0	0	0	0	1	0	0	1	0	0	0	0	0	3	3	3	3	0	3	2	0	0
0	69.3498	1	3	1	3	0	0	1	0	0	0	0	1	0	1	1	0	0	0	0	2	0	2	1	0	0	0	0	1	1	1	1	1	2	2	0	0	1	0	0	4	4	4	4	4	4	3	4	4
0	33.4155	1	1	0	0	1	0	1	0	0	0	0	#NULL!	0	0	1	0	0	0	0	1	0	1	1	0	0	0	0	0	0	0	0	0	1	0	0	0	0	0	0	2	0	0	0	0	4	0	3	4
0	70.1383	1	3	1	3	0	0	1	0	0	0	0	#NULL!	1	0	0	0	0	0	0	1	0	1	1	0	0	0	0	0	0	0	0	0	0	0	0	0	0	0	0	1	2	0	2	1	2	1	1	0
0	87.5154	2	4	0	3	0	0	1	0	0	0	0	0	1	0	0	0	0	0	0	1	0	1	1	0	0	0	0	1	0	1	0	0	1	0	0	0	0	0	0	3	2	3	3	1	3	2	2	2
0	23.9042	1	1	0	4	1	0	1	0	0	0	0	0	1	0	0	0	0	0	0	1	0	1	1	0	0	0	0	1	#NULL!	0	0	1	2	1	0	0	0	0	0	2	0	0	3	1	2	2	1	1
0	69.0294	2	3	1	3	0	4	0	0	0	0	1	0	1	0	1	1	1	1	0	5	3	2	0	0	1	0	0	1	0	1	0	#NULL!	1	0	0	#NULL!	0	0	0	4	#NULL!	#NULL!	#NULL!	#NULL!	#NULL!	#NULL!	#NULL!	#NULL!
0	49.9247	1	3	1	0	1	0	1	0	0	0	0	0	1	0	0	0	0	0	0	1	0	1	1	0	0	0	0	0	#NULL!	0	0	0	0	0	0	1	1	0	0	1	0	0	0	0	0	2	2	2
0	73.6674	2	3	1	3	0	0	1	0	0	0	0	#NULL!	1	1	1	1	0	0	0	4	1	3	0	0	1	0	0	0	0	0	0	0	1	0	0	0	0	0	0	1	0	0	2	0	2	2	3	4
0	51.8275	2	3	1	1	0	0	1	0	0	0	0	0	0	0	1	0	0	0	0	1	0	1	1	0	0	0	0	1	1	1	0	0	1	0	0	1	1	0	1	1	1	1	1	1	1	2	1	1
0	25.5852	2	3	1	0	1	3	0	0	0	1	0	1	0	0	0	1	0	1	0	2	2	0	0	1	0	0	0	1	1	2	0	0	1	1	1	0	1	1	0	1	0	1	2	1	3	1	1	1
0	76.1506	1	3	1	3	0	0	1	0	0	0	0	0	1	0	1	0	0	0	0	2	0	2	1	0	0	0	0	0	1	1	0	0	0	1	0	1	0	0	1	1	1	0	0	0	1	2	1	2
0	77.7604	1	4	0	3	0	1	0	1	0	0	0	1	1	0	0	0	0	0	0	1	0	1	1	0	0	0	0	1	1	1	0	0	1	0	0	0	1	0	1	#NULL!	#NULL!	#NULL!	#NULL!	#NULL!	#NULL!	#NULL!	#NULL!	#NULL!
0	50.9487	1	3	1	0	1	0	1	0	0	0	0	0	1	0	0	0	0	0	0	1	0	1	1	0	0	0	0	1	0	1	0	0	1	0	0	1	1	1	1	2	2	2	2	2	2	2	2	2
0	49.4812	1	3	1	0	1	0	1	0	0	0	0	#NULL!	1	0	0	0	0	0	0	1	0	1	1	0	0	0	0	0	0	0	0	0	0	0	0	0	0	#NULL!	0	1	1	1	1	1	1	2	4	3
0	35.154	2	3	1	0	1	0	1	0	0	0	0	0	1	0	0	0	0	0	0	1	0	1	1	0	0	0	0	0	1	1	2	0	0	0	0	0	0	0	0	0	0	0	0	0	0	3	1	1
0	29.9494	1	3	1	0	1	0	1	0	0	0	0	#NULL!	1	0	0	0	0	0	0	1	0	1	1	0	0	0	0	0	0	1	0	0	0	0	0	0	0	0	0	1	1	2	3	1	3	2	1	2
0	53.7522	2	3	1	0	1	1	0	1	0	0	0	0	1	0	0	0	1	0	0	2	1	1	0	0	1	0	0	0	0	1	0	0	0	0	1	0	0	0	0	1	1	1	1	1	1	2	#NULL!	2
0	71.7919	1	3	1	3	0	0	1	0	0	0	0	#NULL!	1	0	0	0	0	0	0	1	0	1	1	0	0	0	0	0	0	0	0	0	0	0	0	0	0	0	0	2	1	1	2	1	1	1	1	1
0	59.3101	1	3	1	0	1	0	1	0	0	0	0	0	0	0	0	0	0	0	0	0	0	0	0	0	0	0	1	0	0	1	0	1	0	0	0	1	0	0	0	3	0	#NULL!	2	1	4	2	1	0
0	44.627	1	3	1	0	1	0	1	0	0	0	0	0	0	0	0	0	0	0	1	1	0	0	0	0	0	1	0	1	0	2	0	0	2	0	1	0	0	0	1	1	1	1	2	2	1	3	2	4
0	23.655	2	1	0	0	1	0	1	0	0	0	0	#NULL!	1	0	0	0	0	0	0	1	0	1	1	0	0	0	0	0	0	0	0	0	1	0	0	0	0	0	0	2	3	2	3	2	3	3	1	2
0	51.1321	1	3	1	0	1	3	0	0	0	1	0	1	1	0	0	0	0	0	1	2	0	1	1	0	0	0	0	1	0	1	0	0	1	0	1	1	1	1	0	1	1	2	2	1	3	1	2	1
0	72.271	2	4	0	3	0	1	0	1	0	0	0	0	0	0	1	0	0	0	1	2	0	1	1	0	0	0	0	1	0	0	0	0	1	0	0	1	0	1	0	4	3	#NULL!	2	3	3	1	2	2
0	61.6893	2	3	1	0	1	0	1	0	0	0	0	0	1	0	0	0	0	0	0	1	0	1	1	0	0	0	0	1	1	1	0	1	1	1	0	1	0	1	0	2	1	1	3	0	3	1	1	4
0	39.1266	2	1	0	0	1	0	1	0	0	0	0	0	1	0	1	0	0	0	0	2	0	2	1	0	0	0	0	1	0	1	0	0	1	1	0	0	1	1	0	1	1	1	1	1	1	1	1	1
0	48.3039	2	3	1	0	1	0	1	0	0	0	0	#NULL!	0	0	1	0	0	0	0	1	0	1	1	0	0	0	0	0	0	0	0	1	0	0	0	0	0	0	0	2	2	2	0	0	0	1	2	4
0	26.2669	2	1	0	0	1	0	1	0	0	0	0	#NULL!	1	0	0	0	0	0	0	1	0	1	1	0	0	0	0	0	0	0	0	0	0	0	0	0	0	0	0	2	1	1	1	1	2	3	2	2
0	48.8542	1	3	1	0	1	0	1	0	0	0	0	0	1	0	1	0	0	0	0	2	0	2	1	0	0	0	0	0	0	1	0	0	1	0	1	0	0	0	0	1	1	1	1	1	1	1	2	2
0	18.0014	2	1	0	4	1	0	1	0	0	0	0	0	1	0	0	0	0	0	0	1	0	1	1	0	0	0	0	1	0	2	2	0	0	0	0	0	0	1	0	0	0	0	2	0	0	0	1	2
0	48.6023	2	3	1	0	1	0	1	0	0	0	0	0	1	0	0	0	0	0	0	1	0	1	1	0	0	0	0	1	0	1	0	0	2	0	0	0	0	0	0	0	0	0	2	0	0	0	0	0
0	52.3094	2	4	0	4	1	1	0	1	0	0	0	0	1	0	1	0	0	0	0	2	0	2	1	0	0	0	0	1	1	1	1	1	1	1	1	#NULL!	0	1	0	#NULL!	#NULL!	#NULL!	#NULL!	#NULL!	#NULL!	#NULL!	#NULL!	#NULL!
0	56.7611	2	2	0	#NULL!	#NULL!	0	1	0	0	0	0	0	0	0	0	0	0	0	0	0	0	0	0	0	0	0	1	1	1	2	1	0	1	0	0	#NULL!	1	0	0	0	0	0	0	0	0	1	1	1
0	54.5353	2	3	1	0	1	0	1	0	0	0	0	0	0	0	0	0	0	0	0	0	0	0	0	0	0	0	1	0	0	0	0	2	2	0	0	1	0	1	0	2	1	1	3	2	2	2	2	2
0	35.4798	1	3	1	1	0	0	1	0	0	0	0	0	1	1	1	0	0	0	0	3	0	3	1	0	0	0	0	1	1	1	1	#NULL!	2	1	1	1	0	1	0	1	0	0	1	0	1	2	0	1
0	56.6817	2	3	1	0	1	1	0	1	0	0	0	0	1	0	0	0	0	0	0	1	0	1	1	0	0	0	0	1	0	1	0	0	0	0	0	0	0	1	0	2	2	3	2	0	0	2	2	2
0	54.7461	2	3	1	0	1	0	1	0	0	0	0	0	1	0	1	0	0	0	0	2	0	2	1	0	0	0	0	1	0	1	0	0	1	0	0	1	0	1	0	0	0	0	2	1	2	2	2	2
0	54.6448	2	2	0	0	1	0	1	0	0	0	0	1	0	0	0	0	0	0	1	1	0	0	0	0	0	1	0	1	0	1	1	0	0	0	0	0	0	0	0	0	0	0	0	0	2	1	1	1
0	67.8275	1	3	1	3	0	4	0	0	0	0	1	1	1	0	0	0	0	0	0	1	0	1	1	0	0	0	0	1	0	1	0	0	1	0	0	1	0	0	0	1	0	0	0	0	1	2	2	2
0	76.3833	2	3	1	4	1	0	1	0	0	0	0	1	1	0	0	0	0	0	0	1	0	1	1	0	0	0	0	2	2	1	0	0	2	0	0	#NULL!	0	0	0	#NULL!	#NULL!	#NULL!	#NULL!	#NULL!	#NULL!	#NULL!	#NULL!	#NULL!
0	31.6194	2	2	0	0	1	0	1	0	0	0	0	#NULL!	1	0	0	0	0	0	0	1	0	1	1	0	0	0	0	1	0	0	0	0	0	0	0	0	0	0	0	0	0	0	0	0	2	4	0	0
0	73.1773	1	3	1	#NULL!	#NULL!	0	1	0	0	0	0	1	0	0	0	0	0	0	1	1	0	0	0	0	0	1	0	1	2	1	0	0	1	0	0	1	0	0	0	#NULL!	#NULL!	#NULL!	#NULL!	#NULL!	#NULL!	#NULL!	#NULL!	#NULL!
0	66.0945	2	3	1	3	0	0	1	0	0	0	0	#NULL!	1	0	0	0	0	0	0	1	0	1	1	0	0	0	0	0	0	0	0	0	0	0	0	0	0	0	0	0	0	0	0	0	0	2	2	3
0	74.8747	2	3	1	1	0	0	1	0	0	0	0	0	0	0	0	0	0	0	1	1	0	0	0	0	0	1	0	1	0	2	1	0	2	0	0	#NULL!	0	0	0	0	0	4	#NULL!	2	2	4	3	2
0	30.6119	2	1	0	4	1	3	0	0	0	1	0	1	0	0	0	0	0	0	1	1	0	0	0	0	0	1	0	1	1	1	#NULL!	0	2	1	1	#NULL!	1	1	0	2	1	2	2	0	1	1	1	1
0	35.9069	1	3	1	0	1	0	1	0	0	0	0	#NULL!	0	0	0	0	0	0	0	0	0	0	0	0	0	0	1	0	0	0	0	0	0	0	0	0	0	0	0	2	2	2	2	2	2	3	2	#NULL!
0	23.7207	2	1	0	4	1	0	1	0	0	0	0	0	0	0	1	0	0	0	0	1	0	1	1	0	0	0	0	0	0	1	1	0	1	0	0	1	0	0	0	2	3	3	3	0	2	2	#NULL!	2
0	47.7645	2	3	1	0	1	1	0	1	0	0	0	0	1	1	1	1	0	0	0	4	1	3	0	0	1	0	0	1	0	1	0	0	1	0	0	2	0	#NULL!	0	1	0	0	0	0	1	2	1	1
0	71.5154	2	4	0	3	0	0	1	0	0	0	0	#NULL!	0	0	0	0	0	0	0	0	0	0	0	0	0	0	1	0	0	0	0	0	1	0	#NULL!	#NULL!	0	0	0	1	1	1	1	1	1	2	2	#NULL!
0	24.1889	1	1	0	0	1	0	1	0	0	0	0	0	1	0	0	0	0	0	0	1	0	1	1	0	0	0	0	0	1	2	0	0	1	1	0	0	0	0	0	2	2	1	2	1	2	1	2	2
0	21.6345	1	1	0	4	1	0	1	0	0	0	0	0	1	0	0	0	0	0	0	1	0	1	1	0	0	0	0	2	1	1	0	#NULL!	1	0	1	1	0	0	1	0	2	3	0	0	0	0	0	2
0	58.4476	2	3	1	0	1	0	1	0	0	0	0	0	1	0	0	0	0	0	1	2	0	1	1	0	0	0	0	0	0	1	0	0	1	0	1	0	0	0	0	1	1	1	1	1	1	1	1	1
0	36.6078	2	3	1	0	1	0	1	0	0	0	0	0	1	0	1	0	0	0	0	2	0	2	1	0	0	0	0	1	0	1	1	0	0	0	0	1	0	0	0	1	1	1	1	2	2	1	2	2
0	46.705	2	3	1	0	1	1	0	1	0	0	0	0	0	0	0	0	0	0	1	1	0	0	0	0	0	1	0	1	2	1	0	0	0	0	0	2	1	0	1	1	0	1	1	0	0	2	1	1
0	44.5092	2	3	1	0	1	0	1	0	0	0	0	0	0	0	0	0	0	0	1	1	0	0	0	0	0	1	0	0	0	1	0	1	0	0	0	1	0	0	0	2	2	1	2	1	2	2	1	1
0	36.7693	2	3	1	0	1	1	0	1	0	0	0	0	1	0	0	0	0	0	0	1	0	1	1	0	0	0	0	1	0	1	0	0	0	0	0	0	1	0	0	1	1	2	1	2	2	1	2	1
0	68.167	2	3	1	3	0	0	1	0	0	0	0	0	0	0	0	0	0	0	1	1	0	0	0	0	0	1	0	0	0	0	0	0	2	0	0	1	0	0	0	#NULL!	#NULL!	#NULL!	#NULL!	0	#NULL!	#NULL!	#NULL!	#NULL!
0	58.2067	1	1	0	2	0	1	0	1	0	0	0	0	0	0	1	0	0	0	0	1	0	1	1	0	0	0	0	1	0	1	0	#NULL!	1	1	1	1	0	1	0	3	1	1	1	1	1	2	1	1
0	41.3717	1	3	1	0	1	0	1	0	0	0	0	#NULL!	1	0	0	0	0	0	0	1	0	1	1	0	0	0	0	0	0	0	0	0	0	0	0	0	0	0	0	4	2	3	2	2	2	1	3	2
0	47.5373	1	2	0	0	1	0	1	0	0	0	0	0	1	0	1	0	0	0	0	2	0	2	1	0	0	0	0	2	0	1	0	0	1	0	#NULL!	0	1	0	0	0	0	0	0	0	0	1	1	1
0	51.2361	2	3	1	0	1	1	0	1	0	0	0	0	0	0	0	1	0	0	0	1	1	0	0	1	0	0	0	2	0	2	0	0	0	0	0	0	0	0	0	0	0	0	0	0	0	4	0	0
0	57.629	2	3	1	0	1	0	1	0	0	0	0	#NULL!	0	0	0	0	0	0	1	1	0	0	0	0	0	1	0	0	0	0	0	0	1	0	0	0	0	0	0	0	0	0	0	0	0	0	0	2
0	23.1102	2	1	0	2	0	0	1	0	0	0	0	0	1	0	0	0	0	0	0	1	0	1	1	0	0	0	0	0	0	1	0	0	0	0	0	0	0	1	0	1	1	0	2	1	2	1	1	2
0	46.0315	1	3	1	2	0	1	0	1	0	0	0	0	1	0	0	0	0	0	0	1	0	1	1	0	0	0	0	1	1	2	0	0	2	1	1	0	0	1	1	3	0	0	1	0	0	0	0	2
0	58.5435	1	3	1	0	1	0	1	0	0	0	0	#NULL!	0	0	0	0	0	0	1	1	0	0	0	0	0	1	0	0	0	0	0	0	0	0	0	0	0	0	0	2	2	2	2	2	2	2	2	2
0	48.5311	1	3	1	0	1	0	1	0	0	0	0	0	1	0	0	0	0	0	0	1	0	1	1	0	0	0	0	1	1	1	0	0	2	1	#NULL!	0	0	#NULL!	0	2	1	2	2	2	2	2	2	3
0	47.2334	2	3	1	0	1	0	1	0	0	0	0	0	1	0	0	0	0	0	0	1	0	1	1	0	0	0	0	0	#NULL!	1	0	0	0	0	1	1	0	0	0	0	0	0	1	0	1	3	1	1
0	50.0534	1	2	0	2	0	0	1	0	0	0	0	0	0	0	0	0	0	0	1	1	0	0	0	0	0	1	0	0	0	0	0	0	1	0	0	0	0	1	0	3	1	1	#NULL!	1	2	2	1	1
0	50.7625	1	3	1	0	1	0	1	0	0	0	0	#NULL!	0	0	1	0	0	0	0	1	0	1	1	0	0	0	0	0	0	0	0	0	0	0	0	0	0	0	0	1	1	1	2	1	2	#NULL!	2	2
0	34.59	1	1	0	0	1	1	0	1	0	0	0	1	0	0	0	0	0	1	1	2	1	0	0	1	0	0	0	0	0	1	0	0	1	0	0	0	0	0	0	0	0	2	0	0	1	2	0	0
0	71.1294	2	3	1	3	0	1	0	1	0	0	0	0	1	0	0	0	0	0	0	1	0	1	1	0	0	0	0	1	0	1	0	0	1	2	0	0	0	0	0	0	0	0	0	0	0	1	2	1
0	49.2183	1	1	0	0	1	1	0	1	0	0	0	1	1	0	0	0	0	0	0	1	0	1	1	0	0	0	0	1	1	1	0	0	0	1	0	1	2	2	1	1	1	1	1	2	1	1	2	1
0	50.7734	1	3	1	0	1	0	1	0	0	0	0	#NULL!	0	0	1	0	0	0	0	1	0	1	1	0	0	0	0	0	0	1	0	0	0	0	0	0	0	0	0	1	1	1	2	2	3	2	1	3
0	54.757	1	3	1	0	1	0	1	0	0	0	0	0	1	0	0	0	0	0	0	1	0	1	1	0	0	0	0	0	0	1	0	0	1	0	0	0	0	0	0	1	0	0	0	0	0	0	0	4
0	33.4045	2	1	0	0	1	0	1	0	0	0	0	0	1	0	0	0	0	0	0	1	0	1	1	0	0	0	0	0	0	2	0	0	1	0	0	0	1	1	1	2	1	1	1	1	1	2	2	2
0	60.4983	1	3	1	2	0	2	0	0	1	0	0	0	1	0	1	1	0	0	0	3	1	2	0	0	1	0	0	2	2	1	0	0	1	1	0	1	1	1	0	1	0	0	0	0	2	1	2	2
0	22.7871	2	1	0	0	1	0	1	0	0	0	0	#NULL!	1	0	0	0	0	0	0	1	0	1	1	0	0	0	0	0	0	0	0	0	0	0	0	0	0	1	0	1	0	0	0	1	1	2	1	1
0	24.4873	2	3	1	0	1	0	1	0	0	0	0	0	1	0	0	0	0	0	0	1	0	1	1	0	0	0	0	0	0	1	0	0	1	0	0	1	1	0	0	1	0	0	2	0	2	2	0	0
0	64.1944	2	3	1	3	0	0	1	0	0	0	0	#NULL!	0	0	0	0	0	0	1	1	0	0	0	0	0	1	0	0	0	0	0	0	1	0	0	0	0	0	0	#NULL!	#NULL!	#NULL!	#NULL!	#NULL!	#NULL!	#NULL!	#NULL!	#NULL!
0	60.6051	1	3	1	3	0	0	1	0	0	0	0	#NULL!	0	0	0	0	0	0	1	1	0	0	0	0	0	1	0	0	0	0	0	0	0	0	0	1	0	0	0	0	0	0	0	0	0	0	0	0
0	80.4298	2	4	0	3	0	0	1	0	0	0	0	0	0	0	0	0	0	0	1	1	0	0	0	0	0	1	0	0	0	0	0	0	1	1	0	0	0	0	1	2	1	2	1	1	1	1	3	4
0	71.8576	2	1	0	3	0	0	1	0	0	0	0	0	0	0	0	0	0	0	1	1	0	0	0	0	0	1	0	1	2	1	0	0	1	0	0	0	0	#NULL!	1	1	1	1	1	1	1	1	1	1
0	77.5031	1	3	1	3	0	0	1	0	0	0	0	0	1	1	1	0	1	0	0	4	1	3	0	0	1	0	0	1	0	1	0	0	2	2	0	0	0	1	0	#NULL!	#NULL!	#NULL!	#NULL!	#NULL!	#NULL!	#NULL!	#NULL!	#NULL!
0	72.8515	1	3	1	3	0	0	1	0	0	0	0	#NULL!	0	0	0	0	0	0	1	1	0	0	0	0	0	1	0	0	0	0	0	0	1	0	0	0	0	0	0	1	1	1	1	1	1	1	1	2
0	70.538	2	3	1	3	0	0	1	0	0	0	0	0	1	0	0	0	0	0	1	2	0	1	1	0	0	0	0	0	0	1	0	2	0	0	0	0	1	0	0	2	1	1	1	1	2	2	2	3
0	69.8754	1	3	1	3	0	0	1	0	0	0	0	#NULL!	1	0	0	0	0	0	0	1	0	1	1	0	0	0	0	0	0	0	0	0	1	0	0	0	0	0	0	0	0	0	0	0	0	0	0	0
0	32.3997	1	3	1	0	1	0	1	0	0	0	0	#NULL!	1	0	0	0	0	0	0	1	0	1	1	0	0	0	0	0	0	0	0	0	0	0	0	0	0	1	0	0	0	0	1	1	0	2	2	2
0	23.7837	1	1	0	4	1	0	1	0	0	0	0	#NULL!	1	0	1	0	0	0	1	3	0	2	1	0	0	0	0	0	0	1	0	0	0	0	0	0	0	0	0	2	1	1	2	0	1	1	2	4
0	50.9925	2	3	1	0	1	0	1	0	0	0	0	#NULL!	0	0	0	0	0	0	1	1	0	0	0	0	0	1	0	0	0	0	0	0	1	0	0	0	0	0	0	#NULL!	#NULL!	#NULL!	#NULL!	#NULL!	#NULL!	#NULL!	#NULL!	#NULL!
0	34.0917	2	1	0	0	1	0	1	0	0	0	0	#NULL!	1	0	0	0	0	0	0	1	0	1	1	0	0	0	0	0	0	0	0	0	0	0	0	0	0	0	0	0	0	0	2	0	2	1	2	0
0	47.2663	2	3	1	0	1	3	0	0	0	1	0	0	0	0	0	0	1	1	0	2	2	0	0	1	0	0	0	1	0	0	0	#NULL!	1	0	#NULL!	1	1	1	0	0	0	0	0	0	0	2	0	0
0	25.3251	2	3	1	0	1	0	1	0	0	0	0	#NULL!	1	0	1	0	0	0	0	2	0	2	1	0	0	0	0	0	0	0	0	0	0	0	0	0	0	0	0	1	1	1	1	1	1	3	2	2
0	65.5907	1	3	1	3	0	0	1	0	0	0	0	0	1	0	0	0	0	0	1	2	0	1	1	0	0	0	0	0	0	1	0	0	1	0	0	1	0	0	0	#NULL!	#NULL!	#NULL!	#NULL!	#NULL!	#NULL!	#NULL!	#NULL!	#NULL!
0	68.7036	2	1	0	3	0	0	1	0	0	0	0	0	1	0	0	0	0	0	1	2	0	1	1	0	0	0	0	0	0	1	0	0	1	0	0	2	1	0	0	2	0	0	0	0	0	2	0	2
0	73.0048	1	1	0	3	0	0	1	0	0	0	0	#NULL!	1	0	0	0	0	0	0	1	0	1	1	0	0	0	0	0	0	0	0	0	0	0	0	1	0	0	0	3	1	1	1	1	1	1	1	3
0	66.4558	2	3	1	0	1	0	1	0	0	0	0	0	1	0	0	0	0	0	0	1	0	1	1	0	0	0	0	0	0	1	0	#NULL!	1	0	0	0	0	0	0	1	1	1	1	1	1	3	3	2
0	52.5394	2	3	1	0	1	0	1	0	0	0	0	#NULL!	1	0	1	0	0	0	0	2	0	2	1	0	0	0	0	0	0	0	0	0	1	0	0	0	0	0	0	3	3	3	3	2	2	1	3	4
0	63.0609	2	3	1	0	1	0	1	0	0	0	0	0	1	0	0	0	0	0	0	1	0	1	1	0	0	0	0	0	0	1	0	0	1	0	0	0	0	0	0	0	0	0	0	0	0	0	0	0
0	59.8494	1	3	1	0	1	0	1	0	0	0	0	1	1	0	0	0	0	0	0	1	0	1	1	0	0	0	0	0	0	1	0	1	1	1	0	1	0	0	0	2	2	2	2	2	2	2	1	3
0	44.3723	1	3	1	0	1	0	1	0	0	0	0	0	1	0	0	0	0	0	0	1	0	1	1	0	0	0	0	0	1	1	1	0	0	0	1	1	0	0	0	2	1	3	3	1	3	1	2	2
0	64.0958	2	2	0	3	0	0	1	0	0	0	0	1	0	0	0	0	0	0	1	1	0	0	0	0	0	1	0	1	0	1	0	0	1	0	1	1	0	0	0	2	3	1	1	2	2	2	2	2
0	26.5654	2	3	1	4	1	0	1	0	0	0	0	0	0	0	0	0	0	0	1	1	0	0	0	0	0	1	0	1	0	1	0	1	1	0	0	0	1	1	0	1	0	1	2	0	2	2	1	2
0	61.7303	1	3	1	0	1	0	1	0	0	0	0	#NULL!	0	0	0	0	0	0	1	1	0	0	0	0	0	1	0	0	0	0	0	0	0	0	0	0	0	0	0	1	1	1	1	1	2	1	1	3
0	70.1875	1	3	1	4	1	0	1	0	0	0	0	0	1	0	0	0	0	0	0	1	0	1	1	0	0	0	0	0	0	1	0	0	2	0	0	1	0	1	1	2	2	1	1	1	1	2	2	3
0	29.3279	2	3	1	0	1	0	1	0	0	0	0	#NULL!	1	0	0	0	0	0	0	1	0	1	1	0	0	0	0	0	0	0	0	0	1	0	0	0	0	0	0	2	1	1	2	1	1	1	1	2
0	56.3997	2	3	1	0	1	0	1	0	0	0	0	0	1	0	0	0	0	0	1	2	0	1	1	0	0	0	0	0	0	1	0	0	1	0	0	0	0	0	0	0	0	0	0	0	0	0	0	0
0	25.8207	1	1	0	0	1	0	1	0	0	0	0	#NULL!	1	0	0	0	0	0	0	1	0	1	1	0	0	0	0	0	0	0	0	0	0	0	0	0	0	0	0	3	3	2	3	3	3	1	2	2
0	59.8522	2	3	1	1	0	0	1	0	0	0	0	0	1	0	0	0	0	0	0	1	0	1	1	0	0	0	0	0	0	1	0	0	1	0	0	0	1	0	0	1	2	3	1	3	1	4	0	1
0	56.3203	2	2	0	2	0	0	1	0	0	0	0	1	1	0	0	0	0	0	0	1	0	1	1	0	0	0	0	1	0	1	0	0	2	0	1	1	0	0	0	2	2	2	1	0	1	2	1	2
0	71.0199	1	4	0	3	0	0	1	0	0	0	0	0	0	0	0	0	0	0	0	0	0	0	0	0	0	0	1	1	0	0	0	0	2	0	0	2	0	0	0	2	2	3	1	1	1	2	2	3
0	46.9185	1	3	1	0	1	0	1	0	0	0	0	0	1	0	0	0	0	0	0	1	0	1	1	0	0	0	0	0	0	1	0	0	2	0	0	0	0	0	0	2	0	4	2	1	2	1	2	2
0	28.1834	1	3	1	0	1	0	1	0	0	0	0	0	0	0	0	0	0	0	0	0	0	0	0	0	0	0	1	0	1	1	0	0	0	0	0	0	0	0	0	0	3	3	3	1	3	2	1	1
0	56.4326	2	4	0	0	1	0	1	0	0	0	0	0	1	0	0	0	0	0	0	1	0	1	1	0	0	0	0	0	0	0	0	0	1	1	0	0	0	1	1	3	1	2	1	0	0	1	1	2
0	58.4942	2	4	0	0	1	2	0	0	1	0	0	0	1	0	0	0	0	0	0	1	0	1	1	0	0	0	0	0	1	1	0	0	1	0	0	0	0	1	0	0	0	0	0	0	0	2	0	1
0	29.3005	2	1	0	0	1	0	1	0	0	0	0	0	0	0	1	0	0	0	0	1	0	1	1	0	0	0	0	0	0	1	0	0	1	0	0	0	0	0	0	0	0	0	0	0	0	0	0	0
0	51.3237	1	2	0	0	1	0	1	0	0	0	0	0	1	0	0	0	0	0	0	1	0	1	1	0	0	0	0	#NULL!	#NULL!	1	0	0	1	0	0	1	0	0	0	0	0	0	0	0	2	2	2	3
0	63.9973	1	3	1	2	0	0	1	0	0	0	0	0	1	0	0	0	0	0	1	2	0	1	1	0	0	0	0	1	0	0	0	0	0	1	0	1	0	0	0	4	3	2	3	4	3	4	3	4
0	66.8857	2	2	0	3	0	1	0	1	0	0	0	#NULL!	0	0	0	0	0	0	0	0	0	0	0	0	0	0	1	0	0	0	0	0	1	0	0	0	0	0	0	2	1	1	2	0	3	1	1	3
0	42.8528	2	3	1	4	1	0	1	0	0	0	0	0	1	0	0	0	0	0	0	1	0	1	1	0	0	0	0	1	0	1	0	0	0	0	0	0	0	0	0	#NULL!	#NULL!	#NULL!	#NULL!	#NULL!	#NULL!	#NULL!	#NULL!	#NULL!
0	54.6913	2	3	1	0	1	0	1	0	0	0	0	0	1	0	0	0	0	0	0	1	0	1	1	0	0	0	0	1	1	1	0	0	1	0	0	1	0	0	0	0	0	0	0	0	0	1	0	0
0	59.3922	2	1	0	0	1	0	1	0	0	0	0	0	0	0	0	0	0	0	1	1	0	0	0	0	0	1	0	1	0	1	1	1	#NULL!	0	0	0	0	1	0	#NULL!	#NULL!	#NULL!	#NULL!	#NULL!	#NULL!	#NULL!	#NULL!	#NULL!
0	61.3744	2	3	1	0	1	0	1	0	0	0	0	0	1	0	0	0	0	0	0	1	0	1	1	0	0	0	0	0	1	#NULL!	0	0	1	0	0	1	1	1	0	1	1	1	1	1	1	2	1	1
0	52.501	2	#NULL!	#NULL!	0	1	0	1	0	0	0	0	0	0	0	0	0	0	0	0	0	0	0	0	0	0	0	1	1	#NULL!	2	0	0	1	0	0	0	0	1	0	0	0	0	0	0	0	2	1	2
0	61.3196	1	3	1	0	1	0	1	0	0	0	0	#NULL!	1	0	0	0	0	0	0	1	0	1	1	0	0	0	0	0	0	0	0	0	0	0	0	0	0	0	0	1	0	0	1	0	0	2	0	1
0	71.8029	2	3	1	3	0	0	1	0	0	0	0	0	0	0	0	0	0	0	1	1	0	0	0	0	0	1	0	1	0	1	0	0	1	0	1	2	1	0	0	1	1	0	1	1	1	1	1	1
0	60.5311	2	3	1	2	0	0	1	0	0	0	0	0	0	0	0	0	0	0	1	1	0	0	0	0	0	1	0	0	0	1	0	0	1	0	0	0	0	0	0	0	0	0	0	0	0	2	0	0
0	63.1923	1	3	1	2	0	0	1	0	0	0	0	0	0	0	0	0	0	0	1	1	0	0	0	0	0	1	0	0	0	0	0	0	1	0	0	1	1	1	0	1	0	0	0	0	3	2	2	#NULL!
0	47.4114	2	3	1	0	1	0	1	0	0	0	0	#NULL!	1	0	0	0	0	0	0	1	0	1	1	0	0	0	0	0	0	0	0	0	1	0	0	0	0	0	0	3	2	3	2	1	3	1	2	3
0	51.3566	2	3	1	0	1	0	1	0	0	0	0	0	1	0	0	0	0	0	0	1	0	1	1	0	0	0	0	1	0	1	1	0	2	0	1	0	0	0	0	0	0	0	3	0	0	1	1	0
0	71.2799	2	3	1	3	0	0	1	0	0	0	0	#NULL!	1	0	0	0	0	0	0	1	0	1	1	0	0	0	0	0	0	0	0	0	0	0	0	0	0	0	0	0	0	0	#NULL!	0	3	0	1	3
0	62.1492	2	3	1	3	0	0	1	0	0	0	0	0	0	0	0	0	0	0	1	1	0	0	0	0	0	1	0	0	0	1	0	0	1	0	0	0	0	0	0	1	1	2	1	1	1	2	1	1
0	60.271	1	3	1	0	1	0	1	0	0	0	0	#NULL!	1	0	0	0	0	0	0	1	0	1	1	0	0	0	0	0	0	0	0	0	1	0	0	0	0	0	0	2	1	2	2	2	2	2	2	2
0	45.6099	2	3	1	2	0	0	1	0	0	0	0	1	1	0	0	0	0	0	0	1	0	1	1	0	0	0	0	1	1	1	0	0	1	1	0	1	1	1	0	0	0	0	4	0	0	1	2	1
0	77.9411	1	3	1	3	0	0	1	0	0	0	0	0	1	0	0	0	0	0	0	1	0	1	1	0	0	0	0	1	0	1	0	1	0	0	0	0	0	0	0	#NULL!	#NULL!	#NULL!	#NULL!	#NULL!	#NULL!	#NULL!	#NULL!	#NULL!
0	24.4326	2	1	0	4	1	1	0	1	0	0	0	0	0	0	0	0	0	0	1	1	0	0	0	0	0	1	0	0	0	0	0	#NULL!	1	1	0	0	0	0	0	1	0	0	2	1	1	2	1	1
0	33.7112	1	3	1	0	1	0	1	0	0	0	0	1	0	0	0	0	0	0	1	1	0	0	0	0	0	1	0	1	0	1	1	0	1	0	0	0	0	1	0	1	1	1	2	0	3	1	1	1
0	69.9548	2	3	1	3	0	0	1	0	0	0	0	1	1	0	0	0	0	0	0	1	0	1	1	0	0	0	0	0	0	1	0	0	0	1	0	1	0	0	0	2	2	1	1	1	1	1	2	3
0	70.8857	1	3	1	3	0	0	1	0	0	0	0	0	0	1	0	0	0	0	1	2	0	1	1	0	0	0	0	1	0	1	0	0	2	1	0	2	0	1	1	3	3	3	#NULL!	#NULL!	#NULL!	3	#NULL!	3
0	54.9103	2	3	1	0	1	4	0	0	0	0	1	1	1	0	1	1	0	0	1	4	1	2	0	0	1	0	0	1	1	2	0	1	2	1	0	1	0	0	0	1	1	1	1	1	2	2	1	1
0	63.8001	2	3	1	3	0	0	1	0	0	0	0	0	0	0	0	0	0	0	1	1	0	0	0	0	0	1	0	0	0	0	0	0	1	0	1	1	0	0	0	#NULL!	#NULL!	#NULL!	#NULL!	#NULL!	#NULL!	#NULL!	#NULL!	#NULL!
0	29.3881	2	1	0	4	1	2	0	0	1	0	0	1	1	0	0	0	0	0	0	1	0	1	1	0	0	0	0	2	1	0	1	0	1	0	0	0	0	2	0	4	0	1	1	0	4	2	1	1
0	78.36	2	4	0	#NULL!	#NULL!	0	1	0	0	0	0	#NULL!	0	1	0	0	0	0	0	1	0	1	1	0	0	0	0	0	0	0	0	0	2	0	0	0	0	0	0	1	0	#NULL!	#NULL!	#NULL!	0	0	#NULL!	#NULL!
0	28.8843	1	1	0	0	1	2	0	0	1	0	0	1	1	0	0	0	0	0	0	1	0	1	1	0	0	0	0	1	1	1	0	0	1	1	0	0	0	0	0	0	0	0	0	0	2	0	0	0
0	77.7084	2	4	0	3	0	1	0	1	0	0	0	1	1	1	1	0	0	0	0	3	0	3	1	0	0	0	0	0	0	1	0	1	2	0	0	#NULL!	0	1	0	#NULL!	#NULL!	#NULL!	#NULL!	#NULL!	#NULL!	#NULL!	#NULL!	#NULL!
0	30.1054	2	3	1	0	1	0	1	0	0	0	0	#NULL!	1	0	1	0	0	0	0	2	0	2	1	0	0	0	0	0	0	0	0	0	0	0	0	0	0	0	0	2	2	2	2	2	2	1	1	1
0	79.5537	2	3	1	3	0	0	1	0	0	0	0	0	1	0	1	0	0	0	0	2	0	2	1	0	0	0	0	0	0	0	0	0	1	0	0	2	0	0	0	#NULL!	#NULL!	#NULL!	#NULL!	#NULL!	#NULL!	#NULL!	#NULL!	#NULL!
0	75.1266	2	3	1	1	0	0	1	0	0	0	0	#NULL!	0	0	0	0	0	0	0	0	0	0	0	0	0	0	1	0	0	0	0	0	0	0	0	0	0	0	0	2	2	#NULL!	2	2	2	2	2	2
0	50.5079	1	3	1	0	1	0	1	0	0	0	0	#NULL!	0	0	0	0	0	0	1	1	0	0	0	0	0	1	0	#NULL!	#NULL!	1	#NULL!	#NULL!	#NULL!	#NULL!	#NULL!	#NULL!	#NULL!	#NULL!	#NULL!	1	0	0	2	2	2	2	1	3
0	72.4901	2	2	0	4	1	0	1	0	0	0	0	0	0	0	0	0	0	0	0	0	0	0	0	0	0	0	1	0	0	1	0	1	1	0	1	0	0	1	1	#NULL!	#NULL!	#NULL!	#NULL!	#NULL!	#NULL!	#NULL!	#NULL!	#NULL!
0	50.0753	2	3	1	0	1	0	1	0	0	0	0	1	1	0	0	0	0	0	0	1	0	1	1	0	0	0	0	1	1	1	1	0	2	0	0	1	1	1	1	2	1	1	2	1	2	2	2	2
0	68.9035	1	3	1	3	0	0	1	0	0	0	0	0	1	0	0	0	0	0	0	1	0	1	1	0	0	0	0	1	0	1	0	#NULL!	2	0	0	0	0	0	0	1	1	0	2	1	3	1	1	4
0	25.3087	2	1	0	0	1	0	1	0	0	0	0	0	1	0	1	0	0	0	0	2	0	2	1	0	0	0	0	1	0	1	0	2	1	0	0	0	1	0	0	1	1	1	1	1	1	1	1	2
0	56.7666	1	1	0	4	1	2	0	0	1	0	0	1	1	0	0	0	0	0	0	1	0	1	1	0	0	0	0	1	1	1	0	0	1	0	0	0	1	1	1	1	0	0	1	1	2	1	2	1
0	51.8987	2	3	1	3	0	4	0	0	0	0	1	1	0	0	0	0	0	0	1	1	0	0	0	0	0	1	0	0	0	1	0	0	0	0	0	0	0	1	0	0	1	0	1	0	1	1	2	1
0	41.4237	2	3	1	0	1	0	1	0	0	0	0	0	1	0	1	0	0	0	0	2	0	2	1	0	0	0	0	1	0	1	0	0	1	0	0	0	0	1	0	1	0	1	0	0	2	1	1	1
0	43.9343	2	3	1	0	1	1	0	1	0	0	0	#NULL!	1	0	0	0	0	0	0	1	0	1	1	0	0	0	0	0	0	0	0	0	0	0	0	0	0	0	0	0	0	0	0	0	0	0	0	0
0	75.1266	1	3	1	3	0	0	1	0	0	0	0	0	0	0	0	0	0	0	1	1	0	0	0	0	0	1	0	1	1	0	1	0	2	1	0	2	0	1	0	2	1	0	1	1	2	1	2	3
0	51.0281	1	2	0	0	1	2	0	0	1	0	0	0	0	0	0	0	0	0	1	1	0	0	0	0	0	1	0	0	0	1	1	0	1	0	0	2	0	0	0	0	0	0	2	0	2	1	1	1
0	77.2238	2	4	0	3	0	0	1	0	0	0	0	#NULL!	0	0	0	0	0	0	1	1	0	0	0	0	0	1	0	0	0	0	0	0	0	0	0	0	0	0	0	0	0	0	0	0	1	#NULL!	3	4
0	57.3087	2	3	1	0	1	2	0	0	1	0	0	0	1	0	0	0	0	0	0	1	0	1	1	0	0	0	0	1	0	1	0	1	1	0	0	1	1	0	0	0	0	0	0	0	1	2	1	2
0	51.8248	2	2	0	4	1	4	0	0	0	0	1	1	0	0	0	0	0	0	1	1	0	0	0	0	0	1	0	1	1	1	0	1	0	0	0	2	1	1	0	0	0	2	1	0	0	1	2	2
0	55.8768	2	1	0	0	1	0	1	0	0	0	0	0	0	0	0	0	0	0	1	1	0	0	0	0	0	1	0	0	0	1	0	0	1	0	0	1	1	0	0	0	0	0	0	0	0	0	2	0
0	88.2546	2	4	0	3	0	0	1	0	0	0	0	#NULL!	0	0	0	0	0	0	0	0	0	0	0	0	0	0	1	0	0	0	0	0	0	0	0	0	0	0	0	#NULL!	#NULL!	#NULL!	#NULL!	#NULL!	#NULL!	#NULL!	#NULL!	#NULL!
0	46.2204	1	3	1	1	0	0	1	0	0	0	0	#NULL!	0	0	1	0	0	0	0	1	0	1	1	0	0	0	0	0	0	0	0	0	1	0	0	0	0	0	0	3	3	2	2	2	2	2	2	2
0	60.1287	2	3	1	#NULL!	#NULL!	0	1	0	0	0	0	0	1	1	1	0	0	0	0	3	0	3	1	0	0	0	0	#NULL!	#NULL!	#NULL!	#NULL!	#NULL!	1	#NULL!	#NULL!	#NULL!	#NULL!	1	#NULL!	#NULL!	#NULL!	#NULL!	#NULL!	#NULL!	#NULL!	#NULL!	#NULL!	#NULL!
0	35.3977	2	1	0	0	1	0	1	0	0	0	0	#NULL!	0	0	0	0	0	0	1	1	0	0	0	0	0	1	0	0	0	1	0	0	0	0	0	0	0	0	0	3	1	1	3	1	3	1	1	1
0	61.7687	1	3	1	3	0	0	1	0	0	0	0	0	1	0	0	0	0	0	0	1	0	1	1	0	0	0	0	0	1	1	0	1	1	1	0	1	1	1	0	3	2	2	1	0	3	2	1	3
0	75.1567	1	3	1	3	0	0	1	0	0	0	0	0	1	0	1	0	0	0	1	3	0	2	1	0	0	0	0	0	0	1	1	#NULL!	0	0	0	1	0	0	0	2	2	0	2	0	2	0	2	3
0	52.2765	2	3	1	0	1	1	0	1	0	0	0	0	0	0	0	0	0	1	0	1	1	0	0	1	0	0	0	0	0	0	0	0	2	0	1	1	0	1	0	1	1	1	1	1	1	1	2	3
0	83.8987	1	4	0	3	0	0	1	0	0	0	0	0	1	0	0	0	0	0	0	1	0	1	1	0	0	0	0	0	0	1	0	1	0	0	0	2	0	1	0	0	0	0	2	1	2	2	1	2
0	63.0746	2	3	1	3	0	0	1	0	0	0	0	0	1	0	1	0	0	0	0	2	0	2	1	0	0	0	0	1	1	1	0	0	1	0	1	1	0	0	0	2	2	2	1	1	2	2	1	3
0	43.9644	1	3	1	0	1	3	0	0	0	1	0	1	0	0	0	0	0	0	1	1	0	0	0	0	0	1	0	0	1	1	0	2	0	0	0	0	0	0	0	1	1	0	1	1	0	1	1	1
0	17.8836	2	1	0	4	1	1	0	1	0	0	0	1	1	0	0	0	0	0	0	1	0	1	1	0	0	0	0	1	1	1	2	0	2	0	1	1	0	1	0	2	3	1	1	1	1	2	2	2
0	25.7796	1	2	0	0	1	2	0	0	1	0	0	1	0	0	0	0	0	0	1	1	0	0	0	0	0	1	0	1	0	1	0	0	1	0	0	0	0	0	0	0	0	0	0	0	0	1	0	0
0	64.2136	1	3	1	3	0	0	1	0	0	0	0	#NULL!	0	0	0	0	0	0	1	1	0	0	0	0	0	1	0	0	0	1	0	0	0	0	0	0	0	0	0	4	4	4	4	4	4	0	#NULL!	4
0	48.6489	1	1	0	3	0	1	0	1	0	0	0	1	0	0	0	0	0	0	1	1	0	0	0	0	0	1	0	1	1	1	0	0	1	0	1	0	1	1	0	2	2	0	1	2	3	0	2	1
0	32.5175	1	3	1	0	1	0	1	0	0	0	0	0	1	0	1	0	0	0	0	2	0	2	1	0	0	0	0	0	0	1	0	0	1	0	0	0	0	0	0	2	1	1	1	1	2	2	2	2
0	62.8939	2	3	1	0	1	0	1	0	0	0	0	0	0	0	0	0	0	0	0	0	0	0	0	0	0	0	1	1	0	1	0	2	1	0	#NULL!	2	1	1	0	#NULL!	#NULL!	#NULL!	#NULL!	#NULL!	#NULL!	#NULL!	#NULL!	#NULL!
0	47.6249	2	2	0	2	0	0	1	0	0	0	0	0	1	0	0	0	0	0	0	1	0	1	1	0	0	0	0	1	0	1	0	1	2	1	0	0	0	1	0	#NULL!	#NULL!	#NULL!	#NULL!	#NULL!	#NULL!	#NULL!	#NULL!	#NULL!
0	59.5948	2	4	0	0	1	3	0	0	0	1	0	#NULL!	1	0	0	0	0	0	0	1	0	1	1	0	0	0	0	0	0	0	0	0	0	0	0	0	0	0	0	0	0	0	0	0	0	0	1	2
0	50.872	1	3	1	0	1	0	1	0	0	0	0	0	1	0	0	0	0	0	0	1	0	1	1	0	0	0	0	1	0	1	0	1	2	0	0	1	0	0	0	#NULL!	#NULL!	#NULL!	#NULL!	#NULL!	#NULL!	#NULL!	#NULL!	#NULL!
0	77.1307	2	3	1	3	0	1	0	1	0	0	0	0	1	0	1	0	0	0	1	3	0	2	1	0	0	0	0	0	0	0	0	0	1	0	1	1	0	0	0	0	0	0	0	0	0	#NULL!	#NULL!	#NULL!
0	46.1136	1	3	1	0	1	1	0	1	0	0	0	1	1	1	0	0	0	0	0	2	0	2	1	0	0	0	0	1	1	1	0	#NULL!	2	1	0	2	1	1	1	1	1	1	1	3	3	3	1	1
0	68.9062	1	3	1	3	0	1	0	1	0	0	0	0	1	1	0	0	0	0	0	2	0	2	1	0	0	0	0	0	0	1	0	#NULL!	2	1	0	0	0	1	1	3	0	1	1	1	1	1	1	1
0	77.7906	2	3	1	#NULL!	#NULL!	2	0	0	1	0	0	#NULL!	0	0	1	0	0	0	0	1	0	1	1	0	0	0	0	0	0	0	0	0	0	0	1	0	0	0	0	2	#NULL!	#NULL!	#NULL!	#NULL!	#NULL!	#NULL!	#NULL!	#NULL!
0	74.0205	2	3	1	1	0	0	1	0	0	0	0	0	1	1	1	0	0	0	0	3	0	3	1	0	0	0	0	0	0	0	0	0	2	0	0	2	0	0	0	0	0	0	0	0	#NULL!	0	0	0
0	56.2546	2	3	1	0	1	0	1	0	0	0	0	1	1	0	0	0	0	0	0	1	0	1	1	0	0	0	0	0	0	1	0	0	1	0	0	1	0	1	0	1	0	0	0	0	0	1	1	1
0	52.5394	1	3	1	0	1	0	1	0	0	0	0	#NULL!	1	0	0	0	0	0	1	2	0	1	1	0	0	0	0	0	0	0	0	0	1	0	0	0	0	0	0	2	0	4	1	0	1	2	1	2
0	28.9144	1	1	0	0	1	4	0	0	0	0	1	1	0	1	1	1	0	0	0	3	1	2	0	0	1	0	0	2	1	2	1	0	1	0	0	0	1	0	1	3	3	1	1	1	1	1	1	1
0	84.9555	2	4	0	3	0	1	0	1	0	0	0	1	1	1	1	1	0	0	0	4	1	3	0	0	1	0	0	1	2	1	0	0	2	0	0	0	0	0	#NULL!	#NULL!	#NULL!	#NULL!	#NULL!	#NULL!	#NULL!	#NULL!	#NULL!	#NULL!
0	63.8248	2	3	1	3	0	3	0	0	0	1	0	1	1	0	0	0	0	0	0	1	0	1	1	0	0	0	0	0	0	0	0	0	2	0	0	0	0	1	0	1	1	0	3	0	3	1	1	1
0	25.2676	2	3	1	4	1	0	1	0	0	0	0	0	0	0	0	0	0	0	1	1	0	0	0	0	0	1	0	0	0	1	0	1	0	0	2	0	1	1	0	3	3	1	1	0	1	1	1	1
0	66.2779	1	2	0	3	0	0	1	0	0	0	0	#NULL!	1	0	1	0	0	0	0	2	0	2	1	0	0	0	0	0	0	0	0	0	0	0	0	0	0	0	0	1	1	1	1	1	1	1	1	1
0	49.9384	2	2	0	4	1	0	1	0	0	0	0	0	1	0	1	0	0	0	0	2	0	2	1	0	0	0	0	0	0	0	0	0	2	0	1	0	0	0	0	2	0	0	0	0	0	2	2	2
0	26.8364	2	1	0	0	1	0	1	0	0	0	0	0	0	0	1	0	0	0	0	1	0	1	1	0	0	0	0	1	0	0	0	0	0	0	0	1	0	0	0	1	1	0	1	3	1	1	1	1
0	41.5852	1	3	1	0	1	0	1	0	0	0	0	#NULL!	1	0	0	0	0	0	0	1	0	1	1	0	0	0	0	1	0	0	0	0	0	0	0	0	0	0	0	2	0	0	0	0	0	0	0	0
0	62.0534	2	3	1	0	1	0	1	0	0	0	0	0	1	0	1	0	0	0	0	2	0	2	1	0	0	0	0	0	1	0	0	0	1	0	0	1	0	0	0	2	1	1	2	1	2	4	2	2
0	45.3333	2	1	0	0	1	0	1	0	0	0	0	0	0	0	0	0	0	0	1	1	0	0	0	0	0	1	0	0	0	0	0	#NULL!	1	0	1	1	0	1	0	2	0	2	4	1	3	2	2	4
0	25.5332	2	1	0	4	1	0	1	0	0	0	0	#NULL!	1	0	0	0	0	0	0	1	0	1	1	0	0	0	0	0	0	0	0	0	0	0	0	0	0	0	0	2	0	0	2	1	2	1	2	2
0	55.1458	2	3	1	0	1	0	1	0	0	0	0	0	1	0	0	0	0	0	0	1	0	1	1	0	0	0	0	1	0	1	0	0	1	0	0	1	0	0	0	1	1	2	2	1	2	0	1	1
0	63.5264	1	3	1	4	1	0	1	0	0	0	0	#NULL!	1	0	0	0	0	0	1	2	0	1	1	0	0	0	0	0	0	0	0	0	0	0	0	0	0	0	0	2	1	1	1	1	1	1	1	1
0	23.6578	2	#NULL!	#NULL!	4	1	0	1	0	0	0	0	0	1	0	0	0	0	0	0	1	0	1	1	0	0	0	0	0	0	1	0	0	1	0	0	0	0	0	#NULL!	1	0	0	0	0	1	1	0	0
0	23.436	1	1	0	4	1	0	1	0	0	0	0	0	1	0	0	0	0	0	0	1	0	1	1	0	0	0	0	0	0	1	0	1	0	0	0	0	0	1	0	2	0	0	0	0	1	0	0	2
0	63.0801	2	3	1	2	0	2	0	0	1	0	0	0	0	0	0	1	0	0	0	1	1	0	0	1	0	0	0	2	1	1	0	0	1	0	1	2	0	0	0	0	0	0	0	0	0	0	0	0
0	73.5387	1	3	1	3	0	0	1	0	0	0	0	#NULL!	1	0	0	0	0	0	1	2	0	1	1	0	0	0	0	0	0	0	0	0	1	0	0	0	0	0	0	3	2	2	2	1	2	2	2	3
0	26.1355	2	3	1	0	1	0	1	0	0	0	0	0	1	0	0	0	0	0	0	1	0	1	1	0	0	0	0	0	0	1	0	1	1	0	0	0	0	0	0	0	0	0	3	0	3	2	3	0
0	38.9596	1	3	1	0	1	0	1	0	0	0	0	0	0	0	0	0	0	0	1	1	0	0	0	0	0	1	0	1	0	1	0	0	0	0	0	1	0	0	0	2	1	1	2	2	3	2	2	2
0	47.989	2	2	0	0	1	0	1	0	0	0	0	#NULL!	0	0	1	0	0	0	0	1	0	1	1	0	0	0	0	0	0	0	0	0	1	0	0	0	0	0	0	1	2	2	2	1	1	1	2	2
0	58.0698	1	3	1	0	1	0	1	0	0	0	0	0	1	0	0	0	0	0	0	1	0	1	1	0	0	0	0	0	0	1	0	0	1	0	0	1	0	0	1	3	3	2	2	1	2	2	3	2
0	41.7166	2	3	1	4	1	1	0	1	0	0	0	0	0	0	0	0	0	0	1	1	0	0	0	0	0	1	0	1	0	1	0	0	0	2	0	#NULL!	0	0	0	1	1	0	2	2	2	2	2	3
0	69.0294	2	3	1	1	0	1	0	1	0	0	0	0	1	0	0	1	0	0	0	2	1	1	0	0	1	0	0	1	0	1	0	0	1	1	0	#NULL!	0	0	1	1	0	2	1	2	1	2	2	3
0	45.8179	1	1	0	0	1	0	1	0	0	0	0	0	1	0	0	0	0	0	0	1	0	1	1	0	0	0	0	1	1	1	0	0	0	0	0	0	0	0	0	1	1	1	1	1	2	2	2	2
0	54.5544	1	3	1	0	1	0	1	0	0	0	0	0	0	0	0	0	0	0	1	1	0	0	0	0	0	1	0	0	0	1	0	0	2	0	1	1	1	0	0	3	3	4	4	3	3	2	2	2
0	64.4435	2	2	0	3	0	1	0	1	0	0	0	0	1	0	0	0	0	0	0	1	0	1	1	0	0	0	0	0	0	0	0	0	1	0	1	0	0	0	0	2	2	1	2	3	2	2	2	3
0	#NULL!	1	3	1	0	1	0	1	0	0	0	0	#NULL!	1	0	0	0	0	0	0	1	0	1	1	0	0	0	0	0	0	0	0	0	0	0	0	0	0	0	0	1	1	1	2	2	2	2	2	2
0	77.6181	1	3	1	3	0	0	1	0	0	0	0	0	1	0	0	0	0	0	0	1	0	1	1	0	0	0	0	0	0	0	0	0	1	0	0	2	0	0	0	3	1	2	1	0	1	0	0	3
0	49.191	1	3	1	2	0	1	0	1	0	0	0	1	1	0	1	0	0	0	0	2	0	2	1	0	0	0	0	0	0	1	0	0	2	0	2	0	0	1	0	4	0	4	0	0	0	1	1	4
0	37.3662	2	3	1	4	1	0	1	0	0	0	0	#NULL!	0	0	0	0	0	0	1	1	0	0	0	0	0	1	0	0	0	0	0	0	1	0	0	0	0	0	0	3	1	3	1	1	1	2	2	2
0	52.3997	1	3	1	0	1	0	1	0	0	0	0	#NULL!	0	0	0	0	0	0	1	1	0	0	0	0	0	1	0	0	0	0	0	1	0	0	0	0	0	0	0	2	2	1	3	1	3	2	2	3
0	57.5524	1	3	1	0	1	0	1	0	0	0	0	0	0	0	1	0	0	0	0	1	0	1	1	0	0	0	0	0	1	1	0	0	1	0	1	2	0	1	0	1	0	1	0	1	0	0	0	0
0	68.8734	1	3	1	3	0	0	1	0	0	0	0	0	0	0	0	0	0	0	1	1	0	0	0	0	0	1	0	0	0	0	0	0	1	0	1	0	0	0	0	0	0	3	3	2	2	3	3	4
0	65.588	1	3	1	3	0	0	1	0	0	0	0	#NULL!	1	0	1	0	0	0	1	3	0	2	1	0	0	0	0	0	0	2	0	0	0	0	0	0	0	0	0	#NULL!	#NULL!	#NULL!	#NULL!	#NULL!	#NULL!	#NULL!	#NULL!	#NULL!
0	20.3368	1	1	0	4	1	0	1	0	0	0	0	#NULL!	1	0	0	0	0	0	0	1	0	1	1	0	0	0	0	0	0	0	0	0	2	0	0	0	0	0	0	#NULL!	4	#NULL!	#NULL!	#NULL!	#NULL!	#NULL!	#NULL!	#NULL!
0	38.1437	2	1	0	0	1	1	0	1	0	0	0	#NULL!	1	0	0	0	0	0	0	1	0	1	1	0	0	0	0	0	0	0	0	1	0	0	0	0	0	0	0	1	0	0	0	0	1	1	1	1
0	49.0294	1	3	1	0	1	0	1	0	0	0	0	#NULL!	0	0	0	0	0	0	0	0	0	0	0	0	0	0	1	0	0	0	0	0	1	0	0	0	0	0	0	0	0	0	0	0	0	1	1	1
0	67.5948	1	1	0	3	0	0	1	0	0	0	0	0	1	0	1	0	0	0	0	2	0	2	1	0	0	0	0	0	0	1	0	0	1	0	1	0	0	0	0	#NULL!	#NULL!	#NULL!	#NULL!	#NULL!	#NULL!	#NULL!	#NULL!	#NULL!
0	57.2895	2	3	1	2	0	1	0	1	0	0	0	0	0	0	0	0	0	0	0	0	0	0	0	0	0	0	1	1	0	1	0	1	1	0	0	0	0	1	0	2	1	1	2	0	2	1	1	1
0	60.2108	2	4	0	0	1	0	1	0	0	0	0	0	1	1	1	0	0	0	1	4	0	3	1	0	0	0	0	0	0	1	0	0	2	0	0	2	0	0	1	3	0	0	0	1	1	2	1	2
0	31.6413	2	1	0	4	1	2	0	0	1	0	0	1	0	0	0	0	0	0	1	1	0	0	0	0	0	1	0	0	0	1	0	1	2	1	0	2	0	0	0	0	0	0	0	2	0	1	0	0
0	63.6304	2	3	1	2	0	0	1	0	0	0	0	0	1	0	0	0	0	0	0	1	0	1	1	0	0	0	0	0	0	1	0	0	1	0	0	1	0	0	0	2	2	2	2	2	2	2	2	2
0	29.3799	2	1	0	0	1	0	1	0	0	0	0	#NULL!	1	0	0	0	0	0	1	2	0	1	1	0	0	0	0	1	0	0	0	0	0	0	0	0	0	0	0	0	0	0	0	0	0	0	2	0
0	69.9302	2	3	1	3	0	0	1	0	0	0	0	0	0	0	0	0	0	0	0	0	0	0	0	0	0	0	1	0	0	0	1	0	1	0	0	#NULL!	0	0	0	2	1	0	0	0	0	3	2	2
0	68.8159	2	#NULL!	#NULL!	#NULL!	#NULL!	0	1	0	0	0	0	#NULL!	0	0	0	0	0	0	0	0	0	0	0	0	0	0	1	0	0	0	0	0	0	0	1	0	0	0	0	1	#NULL!	0	0	0	2	2	1	1
0	71.0199	1	3	1	3	0	0	1	0	0	0	0	#NULL!	1	0	0	0	0	0	0	1	0	1	1	0	0	0	0	0	0	0	0	0	0	0	0	0	0	0	0	0	0	0	0	0	0	0	0	0
0	42.4832	1	3	1	0	1	0	1	0	0	0	0	0	0	0	0	0	0	0	0	0	0	0	0	0	0	0	1	0	0	0	0	0	1	1	0	0	0	0	0	1	1	3	2	1	2	1	1	1
0	74.0452	2	3	1	3	0	1	0	1	0	0	0	1	0	0	0	0	0	0	1	1	0	0	0	0	0	1	0	0	0	#NULL!	1	0	0	0	1	1	0	0	0	1	0	0	1	0	0	1	1	2
0	66.2971	2	3	1	3	0	1	0	1	0	0	0	0	1	0	0	0	0	0	0	1	0	1	1	0	0	0	0	1	0	1	0	0	2	0	0	1	0	0	0	#NULL!	#NULL!	#NULL!	#NULL!	#NULL!	#NULL!	2	#NULL!	#NULL!
0	65.9028	2	3	1	3	0	0	1	0	0	0	0	0	0	0	0	0	0	0	0	0	0	0	0	0	0	0	1	0	0	0	0	0	1	1	0	0	0	0	0	2	0	1	2	1	2	2	1	1
0	82.6968	2	4	0	3	0	0	1	0	0	0	0	0	0	0	0	0	0	0	0	0	0	0	0	0	0	0	1	0	0	2	0	0	1	0	0	0	0	0	0	2	2	2	2	2	2	1	1	4
0	37.796	2	3	1	0	1	0	1	0	0	0	0	0	0	0	0	0	0	0	1	1	0	0	0	0	0	1	0	0	0	0	2	0	0	0	0	1	0	0	0	2	3	1	3	1	3	1	2	2
0	77.9603	2	3	1	3	0	0	1	0	0	0	0	0	1	1	0	0	0	0	0	2	0	2	1	0	0	0	0	1	1	1	0	0	2	0	0	0	1	0	0	#NULL!	#NULL!	#NULL!	#NULL!	#NULL!	#NULL!	#NULL!	#NULL!	#NULL!
0	20.6188	2	1	0	0	1	0	1	0	0	0	0	0	0	0	0	0	0	0	1	1	0	0	0	0	0	1	0	0	0	1	0	1	1	0	0	0	0	0	0	2	1	1	3	0	2	0	1	0
0	29.2923	2	3	1	0	1	0	1	0	0	0	0	0	1	0	0	0	0	0	0	1	0	1	1	0	0	0	0	1	0	1	0	0	0	1	0	0	1	0	0	0	2	0	2	3	3	2	2	2
0	49.8672	2	2	0	0	1	0	1	0	0	0	0	#NULL!	0	0	1	0	0	0	0	1	0	1	1	0	0	0	0	0	0	0	0	0	1	0	0	0	0	0	0	1	2	1	2	0	0	0	2	3
0	44.5311	1	1	0	3	0	4	0	0	0	0	1	1	0	0	0	0	1	1	0	2	2	0	0	1	0	0	0	1	1	1	0	1	1	1	0	1	2	2	1	0	0	0	2	2	0	0	2	1
0	76.0684	2	4	0	3	0	0	1	0	0	0	0	#NULL!	1	0	1	0	0	0	0	2	0	2	1	0	0	0	0	0	0	1	0	0	0	0	0	0	0	0	0	1	1	0	1	1	1	1	1	1
0	29.3142	1	3	1	0	1	0	1	0	0	0	0	#NULL!	1	0	0	0	0	0	0	1	0	1	1	0	0	0	0	0	0	2	0	0	0	0	0	0	0	0	0	1	1	4	2	0	1	2	0	1
0	79.9671	2	4	0	3	0	1	0	1	0	0	0	0	0	0	0	0	0	0	0	0	0	0	0	0	0	0	1	0	0	1	0	0	1	2	0	1	1	1	0	0	0	1	1	1	2	1	1	1
0	48.6626	2	3	1	0	1	0	1	0	0	0	0	0	0	0	0	0	0	0	1	1	0	0	0	0	0	1	0	1	1	1	0	0	1	0	1	1	0	1	0	1	1	1	1	1	0	1	1	1
0	74.1875	2	3	1	3	0	0	1	0	0	0	0	0	0	0	0	0	0	0	1	1	0	0	0	0	0	1	0	0	0	1	0	0	2	0	0	0	0	0	0	#NULL!	#NULL!	#NULL!	#NULL!	#NULL!	#NULL!	#NULL!	#NULL!	#NULL!
0	38.0233	2	3	1	0	1	0	1	0	0	0	0	1	0	0	0	0	0	0	1	1	0	0	0	0	0	1	0	1	0	1	0	1	2	1	#NULL!	1	1	0	0	3	3	2	0	2	0	3	2	2
0	67.822	2	2	0	3	0	0	1	0	0	0	0	0	0	0	0	0	0	0	1	1	0	0	0	0	0	1	0	0	1	0	0	0	1	0	0	1	0	0	1	3	3	0	0	0	1	1	3	3
0	53.911	1	3	1	0	1	0	1	0	0	0	0	0	1	0	0	0	0	0	0	1	0	1	1	0	0	0	0	0	0	1	0	1	1	0	1	0	0	0	0	1	2	1	2	2	2	1	2	3
0	58.4066	2	3	1	0	1	2	0	0	1	0	0	0	1	0	0	1	0	0	0	2	1	1	0	0	1	0	0	1	1	1	0	1	2	0	0	1	1	1	0	2	1	3	1	1	3	2	3	2
0	76.8789	2	2	0	3	0	2	0	0	1	0	0	1	1	0	0	0	0	0	0	1	0	1	1	0	0	0	0	1	1	2	0	1	#NULL!	1	0	0	0	1	1	2	1	1	1	0	0	2	1	1
0	36.9172	2	1	0	0	1	0	1	0	0	0	0	0	0	0	0	0	0	0	0	0	0	0	0	0	0	0	1	1	0	1	0	1	1	0	1	0	0	1	0	#NULL!	#NULL!	#NULL!	#NULL!	#NULL!	#NULL!	#NULL!	#NULL!	#NULL!
0	48.8898	2	3	1	4	1	2	0	0	1	0	0	1	0	0	1	0	0	0	0	1	0	1	1	0	0	0	0	1	1	1	0	0	2	#NULL!	0	2	1	1	0	0	0	0	0	0	0	1	1	1
0	76.4271	2	4	0	3	0	0	1	0	0	0	0	0	1	0	0	0	0	0	0	1	0	1	1	0	0	0	0	1	1	2	0	0	1	#NULL!	0	0	0	2	0	#NULL!	#NULL!	#NULL!	#NULL!	#NULL!	#NULL!	#NULL!	#NULL!	#NULL!
0	56.6543	2	3	1	0	1	0	1	0	0	0	0	0	0	0	0	0	0	0	1	1	0	0	0	0	0	1	0	0	1	1	0	0	1	0	0	0	0	0	0	1	1	1	1	0	2	1	2	2
0	54.5791	1	1	0	0	1	0	1	0	0	0	0	0	1	0	0	0	0	0	1	2	0	1	1	0	0	0	0	0	0	0	0	0	1	0	1	0	0	0	0	2	1	1	1	1	3	1	1	1
0	70.0753	1	3	1	3	0	0	1	0	0	0	0	#NULL!	0	0	0	0	0	0	1	1	0	0	0	0	0	1	0	0	0	0	0	0	0	0	0	1	0	0	0	4	0	0	0	0	0	0	0	0
0	38.8309	1	1	0	0	1	0	1	0	0	0	0	#NULL!	0	0	0	0	0	0	1	1	0	0	0	0	0	1	0	0	0	1	0	0	0	0	0	0	0	0	0	1	0	0	2	0	2	1	2	2
0	84.0794	2	2	0	3	0	0	1	0	0	0	0	0	1	0	0	0	0	0	0	1	0	1	1	0	0	0	0	0	#NULL!	0	0	0	1	0	0	0	0	0	1	2	1	1	2	0	2	2	2	2
0	64.0246	2	3	1	1	0	0	1	0	0	0	0	0	0	0	0	0	0	0	1	1	0	0	0	0	0	1	0	0	0	0	0	0	1	0	0	0	0	1	0	1	1	1	2	1	3	2	2	2
0	59.5236	2	3	1	0	1	1	0	1	0	0	0	0	1	0	0	0	0	0	0	1	0	1	1	0	0	0	0	1	1	1	0	0	1	0	0	1	0	1	0	1	1	1	1	1	1	1	1	1
0	49.5715	2	3	1	0	1	1	0	1	0	0	0	0	0	0	0	0	0	0	1	1	0	0	0	0	0	1	0	0	0	1	0	0	1	0	0	0	0	0	0	1	1	1	1	1	1	1	1	1
0	76.3806	2	2	0	3	0	2	0	0	1	0	0	0	0	0	1	0	0	0	0	1	0	1	1	0	0	0	0	1	0	1	1	1	1	0	0	#NULL!	0	0	0	#NULL!	#NULL!	#NULL!	#NULL!	#NULL!	#NULL!	#NULL!	#NULL!	#NULL!
0	61.8919	2	3	1	0	1	0	1	0	0	0	0	0	0	0	1	0	0	0	0	1	0	1	1	0	0	0	0	0	0	1	0	2	1	0	0	1	0	0	0	3	0	0	2	#NULL!	4	3	0	1
0	34.8693	1	1	0	0	1	2	0	0	1	0	0	1	0	0	0	0	0	0	1	1	0	0	0	0	0	1	0	1	0	1	0	0	0	0	0	0	1	0	0	1	1	4	0	1	3	1	1	0
0	70.5599	1	3	1	3	0	0	1	0	0	0	0	#NULL!	0	0	0	0	0	0	1	1	0	0	0	0	0	1	0	0	0	0	0	#NULL!	1	0	0	0	0	0	0	2	3	3	1	1	2	3	1	3
0	50.245	2	3	1	0	1	0	1	0	0	0	0	0	1	0	0	0	0	0	0	1	0	1	1	0	0	0	0	1	0	1	0	0	1	0	0	1	0	0	0	0	0	0	0	0	0	0	0	0
0	57.5195	1	3	1	0	1	0	1	0	0	0	0	#NULL!	0	0	0	0	0	0	1	1	0	0	0	0	0	1	0	0	0	0	0	0	0	0	0	0	0	0	0	1	1	1	1	2	2	3	3	2
0	78.8556	1	3	1	3	0	1	0	1	0	0	0	0	1	0	0	0	0	0	0	1	0	1	1	0	0	0	0	0	0	1	0	0	1	0	0	0	0	0	0	#NULL!	#NULL!	#NULL!	#NULL!	#NULL!	#NULL!	#NULL!	#NULL!	#NULL!
0	27.9261	1	3	1	0	1	1	0	1	0	0	0	1	0	0	0	0	0	0	0	0	0	0	0	0	0	0	1	1	1	1	0	0	1	0	1	0	1	1	1	2	1	1	2	1	2	3	2	2
0	64.3669	1	2	0	4	1	0	1	0	0	0	0	0	0	0	0	0	0	0	0	0	0	0	0	0	0	0	1	0	0	0	0	0	2	0	0	2	0	1	0	3	1	2	3	2	3	0	2	2
0	70.6283	2	4	0	3	0	1	0	1	0	0	0	#NULL!	0	0	0	0	0	0	0	0	0	0	0	0	0	0	1	0	0	0	0	0	0	0	0	0	0	0	0	#NULL!	#NULL!	#NULL!	#NULL!	#NULL!	#NULL!	#NULL!	#NULL!	#NULL!
0	62.141	1	3	1	0	1	4	0	0	0	0	1	0	1	0	0	0	0	0	1	2	0	1	1	0	0	0	0	1	0	1	0	0	0	0	0	0	0	0	0	2	2	2	3	2	3	3	3	3
0	53.1307	1	1	0	0	1	0	1	0	0	0	0	0	0	0	0	0	0	0	1	1	0	0	0	0	0	1	0	0	0	0	0	#NULL!	1	1	0	0	0	1	0	2	2	3	1	2	2	3	2	4
0	68.6653	2	3	1	3	0	1	0	1	0	0	0	0	1	0	0	0	0	0	0	1	0	1	1	0	0	0	0	0	0	0	0	1	1	0	0	0	0	0	0	0	0	0	0	0	0	2	2	2
0	63.7509	2	3	1	4	1	0	1	0	0	0	0	0	1	0	0	0	0	0	0	1	0	1	1	0	0	0	0	1	0	1	0	1	0	0	0	0	0	0	0	2	1	4	3	1	3	1	2	4
0	89.2293	1	4	0	3	0	0	1	0	0	0	0	0	0	0	0	0	0	0	1	1	0	0	0	0	0	1	0	0	0	1	0	0	0	0	0	0	0	1	0	3	2	2	3	1	3	1	2	4
0	57.7988	1	3	1	0	1	1	0	1	0	0	0	0	1	0	0	0	0	0	0	1	0	1	1	0	0	0	0	0	1	1	0	0	0	0	0	0	0	1	0	3	2	3	2	1	2	1	2	2
0	66.4613	1	3	1	3	0	0	1	0	0	0	0	#NULL!	0	0	0	0	0	0	0	0	0	0	0	0	0	0	1	0	0	0	0	0	0	0	0	0	0	0	0	#NULL!	#NULL!	#NULL!	#NULL!	#NULL!	#NULL!	#NULL!	#NULL!	#NULL!
0	50.6721	1	3	1	0	1	0	1	0	0	0	0	0	1	0	0	0	0	0	0	1	0	1	1	0	0	0	0	1	0	0	0	1	1	0	0	0	0	0	0	2	1	1	1	1	2	2	2	4
0	67.6769	2	3	1	3	0	1	0	1	0	0	0	1	0	0	0	0	0	0	0	0	0	0	0	0	0	0	1	1	1	1	1	0	1	0	0	0	0	0	#NULL!	0	0	0	4	0	0	1	0	0
0	66.4969	2	4	0	3	0	0	1	0	0	0	0	0	1	0	0	0	0	0	0	1	0	1	1	0	0	0	0	0	0	0	0	1	1	0	0	0	0	0	1	0	0	0	0	0	0	0	0	0
0	77.0842	1	3	1	3	0	0	1	0	0	0	0	0	1	0	0	0	0	0	0	1	0	1	1	0	0	0	0	0	0	1	0	0	0	0	0	1	0	0	0	0	0	3	1	0	2	0	0	2
0	44.9363	1	3	1	0	1	0	1	0	0	0	0	1	0	0	0	0	0	0	1	1	0	0	0	0	0	1	0	0	0	1	1	0	0	1	0	0	0	0	0	2	1	1	1	1	1	3	3	2
0	27.9699	2	1	0	4	1	0	1	0	0	0	0	0	1	0	0	0	0	0	1	2	0	1	1	0	0	0	0	1	1	1	1	1	1	0	0	1	0	1	0	2	2	3	2	1	1	2	0	1
0	36.4298	1	3	1	0	1	0	1	0	0	0	0	0	1	0	0	0	0	0	0	1	0	1	1	0	0	0	0	0	0	1	0	0	1	0	0	0	0	0	0	#NULL!	0	0	0	0	0	1	0	0
0	66.527	2	4	0	3	0	0	1	0	0	0	0	0	0	0	0	0	0	0	1	1	0	0	0	0	0	1	0	0	0	1	0	0	0	0	0	1	0	0	0	#NULL!	#NULL!	#NULL!	#NULL!	#NULL!	#NULL!	#NULL!	#NULL!	#NULL!
0	86.3682	2	#NULL!	#NULL!	3	0	0	1	0	0	0	0	0	0	0	1	0	0	0	0	1	0	1	1	0	0	0	0	1	0	1	0	0	1	1	0	0	0	0	0	4	4	4	4	4	#NULL!	3	4	4
0	54.8337	2	3	1	0	1	0	1	0	0	0	0	1	1	0	0	0	0	0	1	2	0	1	1	0	0	0	0	1	1	1	0	0	2	0	1	0	0	0	0	0	0	0	0	0	0	0	0	0
0	48.6407	2	2	0	4	1	0	1	0	0	0	0	#NULL!	0	0	0	0	0	0	1	1	0	0	0	0	0	1	0	0	#NULL!	0	0	0	0	0	0	0	0	0	0	#NULL!	#NULL!	#NULL!	#NULL!	#NULL!	#NULL!	2	1	1
0	47.3429	1	1	0	0	1	0	1	0	0	0	0	1	0	0	0	0	0	0	1	1	0	0	0	0	0	1	0	1	1	2	1	0	2	1	1	1	1	1	0	3	1	1	1	1	1	1	1	1
0	79.9151	2	4	0	3	0	1	0	1	0	0	0	0	1	1	0	0	0	0	0	2	0	2	1	0	0	0	0	1	1	1	0	1	1	1	2	0	0	1	2	#NULL!	#NULL!	#NULL!	#NULL!	#NULL!	#NULL!	#NULL!	#NULL!	#NULL!
0	46.9432	1	1	0	2	0	4	0	0	0	0	1	1	0	0	0	0	1	1	0	2	2	0	0	1	0	0	0	2	1	1	0	0	1	0	1	1	1	1	0	2	2	4	1	1	1	2	2	2
0	44.8077	1	3	1	0	1	2	0	0	1	0	0	1	0	0	1	0	0	0	0	1	0	1	1	0	0	0	0	0	0	2	0	1	1	0	1	1	0	0	0	2	1	1	1	0	1	1	1	2
0	72.282	1	3	1	4	1	0	1	0	0	0	0	1	0	0	0	0	0	0	0	0	0	0	0	0	0	0	1	0	0	1	0	#NULL!	0	1	0	1	0	0	0	#NULL!	#NULL!	#NULL!	#NULL!	#NULL!	#NULL!	#NULL!	#NULL!	#NULL!
0	43.6687	1	3	1	0	1	0	1	0	0	0	0	0	1	0	0	0	0	0	0	1	0	1	1	0	0	0	0	1	0	1	0	0	0	1	0	0	0	0	0	3	0	0	0	0	3	2	1	2
0	60.1123	2	4	0	0	1	0	1	0	0	0	0	0	0	0	1	0	0	0	0	1	0	1	1	0	0	0	0	1	1	1	0	0	1	1	0	1	0	1	1	1	1	1	1	1	1	1	1	1
0	62.0151	2	2	0	2	0	0	1	0	0	0	0	0	1	0	0	0	0	0	0	1	0	1	1	0	0	0	0	0	0	0	2	0	1	1	2	0	0	1	0	2	1	1	1	1	1	1	1	1
0	54.5599	1	3	1	0	1	0	1	0	0	0	0	0	1	0	0	0	0	0	1	2	0	1	1	0	0	0	0	0	0	1	0	0	1	0	0	0	0	0	0	2	1	1	1	1	1	2	2	1
0	43.4251	1	3	1	0	1	0	1	0	0	0	0	#NULL!	0	0	0	0	0	0	1	1	0	0	0	0	0	1	0	0	0	0	0	0	0	0	0	0	0	0	0	#NULL!	#NULL!	#NULL!	#NULL!	#NULL!	#NULL!	#NULL!	#NULL!	#NULL!
0	36.1643	2	3	1	4	1	1	0	1	0	0	0	0	1	0	1	0	0	0	1	3	0	2	1	0	0	0	0	1	0	1	0	0	0	1	0	2	1	0	0	3	0	0	1	1	1	1	2	3
0	48.6763	2	3	1	0	1	0	1	0	0	0	0	0	1	0	0	0	0	0	0	1	0	1	1	0	0	0	0	0	0	1	0	0	0	1	0	1	0	0	0	1	1	1	1	1	1	1	2	1
0	23.332	2	1	0	0	1	0	1	0	0	0	0	0	1	0	0	0	0	0	0	1	0	1	1	0	0	0	0	1	0	0	1	0	1	0	0	1	0	0	0	2	1	1	1	3	2	2	2	2
0	35.1239	2	1	0	0	1	0	1	0	0	0	0	#NULL!	0	0	0	0	0	0	1	1	0	0	0	0	0	1	0	0	0	0	0	0	0	0	0	0	0	0	0	2	2	1	1	0	3	1	2	2
0	50.9843	1	3	1	0	1	0	1	0	0	0	0	0	1	0	0	0	0	0	0	1	0	1	1	0	0	0	0	0	0	1	0	1	1	0	1	1	1	1	0	#NULL!	0	0	2	2	0	4	2	1
0	77.7604	2	3	1	3	0	0	1	0	0	0	0	#NULL!	1	0	0	0	0	0	0	1	0	1	1	0	0	0	0	0	0	2	0	0	0	0	0	0	0	0	0	#NULL!	#NULL!	#NULL!	#NULL!	#NULL!	#NULL!	#NULL!	#NULL!	#NULL!
0	52.4819	1	3	1	0	1	0	1	0	0	0	0	0	0	0	0	0	0	0	1	1	0	0	0	0	0	1	0	0	0	0	0	0	1	0	0	1	0	0	0	3	3	#NULL!	0	0	0	0	0	0
0	64.2601	1	3	1	3	0	0	1	0	0	0	0	0	0	0	0	0	0	0	1	1	0	0	0	0	0	1	0	0	0	1	0	1	0	1	0	0	0	0	0	#NULL!	#NULL!	#NULL!	#NULL!	#NULL!	#NULL!	#NULL!	#NULL!	#NULL!
0	55.1157	1	2	0	2	0	1	0	1	0	0	0	1	1	0	0	0	0	0	0	1	0	1	1	0	0	0	0	1	0	2	1	0	1	1	1	0	1	2	1	3	3	3	#NULL!	3	2	3	2	2
0	19.5318	1	1	0	0	1	0	1	0	0	0	0	#NULL!	1	0	0	0	0	0	0	1	0	1	1	0	0	0	0	0	0	0	0	0	0	0	0	0	0	0	0	#NULL!	#NULL!	#NULL!	#NULL!	#NULL!	#NULL!	#NULL!	#NULL!	#NULL!
0	61.5907	1	3	1	0	1	0	1	0	0	0	0	0	1	0	0	0	0	0	1	2	0	1	1	0	0	0	0	0	1	1	0	0	2	0	0	0	0	1	0	0	0	0	0	0	0	0	2	2
0	68.2847	2	3	1	3	0	0	1	0	0	0	0	0	1	0	1	0	0	0	0	2	0	2	1	0	0	0	0	1	0	1	0	1	1	0	1	0	0	1	0	1	0	0	1	2	1	2	3	2
0	30.0534	2	1	0	0	1	0	1	0	0	0	0	#NULL!	1	0	0	0	0	0	0	1	0	1	1	0	0	0	0	0	0	0	0	0	0	0	0	0	0	0	0	0	0	0	0	0	0	2	0	0
0	37.9576	2	3	1	0	1	0	1	0	0	0	0	#NULL!	0	0	0	0	0	0	0	0	0	0	0	0	0	0	1	0	0	0	0	0	0	0	0	0	0	0	0	0	0	0	0	0	2	2	2	0
0	59.9699	1	3	1	4	1	0	1	0	0	0	0	#NULL!	0	0	0	0	0	0	1	1	0	0	0	0	0	1	0	0	0	0	0	0	1	0	0	0	0	0	0	2	1	0	0	0	1	0	2	2
0	85.7741	2	4	0	3	0	1	0	1	0	0	0	0	1	0	0	0	0	0	0	1	0	1	1	0	0	0	0	1	0	1	1	0	1	0	0	0	0	0	0	2	3	1	1	1	1	1	1	1
0	70.8693	2	1	0	3	0	0	1	0	0	0	0	0	1	0	0	0	0	0	1	2	0	1	1	0	0	0	0	1	0	#NULL!	0	0	1	0	0	0	0	0	0	#NULL!	#NULL!	#NULL!	#NULL!	#NULL!	#NULL!	#NULL!	#NULL!	#NULL!
0	34.308	2	2	0	0	1	0	1	0	0	0	0	0	1	0	0	0	0	0	0	1	0	1	1	0	0	0	0	1	0	1	0	0	2	0	0	0	1	1	0	0	0	0	0	0	0	1	0	0
0	45.0048	1	3	1	0	1	1	0	1	0	0	0	0	0	0	0	0	0	1	0	1	1	0	0	1	0	0	0	1	1	2	0	0	1	0	0	0	0	0	0	1	1	0	0	0	0	0	3	0
0	72.5503	1	4	0	3	0	0	1	0	0	0	0	0	0	0	0	0	0	0	1	1	0	0	0	0	0	1	0	0	0	1	0	0	0	0	0	1	1	0	0	3	1	1	1	0	1	1	2	3
0	21.0951	1	1	0	#NULL!	#NULL!	0	1	0	0	0	0	#NULL!	1	0	1	0	0	0	0	2	0	2	1	0	0	0	0	0	0	0	0	0	0	0	0	0	0	0	0	1	0	0	2	2	2	0	1	2
0	57.4593	2	3	1	0	1	1	0	1	0	0	0	1	0	1	0	1	1	1	1	5	3	1	0	0	1	0	0	1	1	1	0	1	2	0	0	0	1	1	0	0	0	0	2	1	1	2	2	2
0	70.0753	2	2	0	3	0	0	1	0	0	0	0	0	1	0	0	0	0	0	0	1	0	1	1	0	0	0	0	0	0	2	0	0	1	0	0	0	1	0	0	1	1	#NULL!	0	1	0	1	1	1
0	76.7775	2	4	0	3	0	0	1	0	0	0	0	0	0	0	0	0	0	0	0	0	0	0	0	0	0	0	1	1	0	1	0	0	2	1	0	0	1	1	1	#NULL!	#NULL!	#NULL!	#NULL!	#NULL!	#NULL!	#NULL!	#NULL!	#NULL!
0	61.8371	2	4	0	1	0	0	1	0	0	0	0	0	1	0	0	0	0	0	0	1	0	1	1	0	0	0	0	0	0	1	0	1	1	0	0	0	1	0	0	1	1	1	1	3	3	#NULL!	1	3
0	43.9836	2	3	1	0	1	0	1	0	0	0	0	1	0	0	0	0	0	0	1	1	0	0	0	0	0	1	0	1	0	1	0	0	1	1	0	0	0	0	0	2	0	0	3	0	2	2	1	1
0	32.1013	2	3	1	0	1	0	1	0	0	0	0	0	1	0	0	0	0	0	0	1	0	1	1	0	0	0	0	1	0	1	0	0	1	0	0	1	0	0	0	3	3	2	3	2	3	2	2	2
0	67.0308	1	3	1	3	0	0	1	0	0	0	0	1	1	0	0	0	0	0	0	1	0	1	1	0	0	0	0	1	1	2	0	1	2	0	1	0	0	1	0	1	2	0	1	0	2	0	0	3
0	60.3176	1	2	0	0	1	0	1	0	0	0	0	1	1	0	0	0	0	0	0	1	0	1	1	0	0	0	0	1	0	1	0	0	1	1	0	0	0	0	0	0	0	0	0	0	3	3	0	0
0	54.0589	2	2	0	3	0	1	0	1	0	0	0	1	1	0	0	0	0	0	0	1	0	1	1	0	0	0	0	1	0	1	0	0	2	0	1	1	0	1	0	0	0	0	1	0	1	2	1	0
0	49.9603	2	2	0	4	1	1	0	1	0	0	0	0	1	0	1	0	0	0	0	2	0	2	1	0	0	0	0	1	0	1	0	0	1	1	2	1	0	0	0	2	2	2	1	1	2	2	1	3
0	52.4682	1	1	0	0	1	0	1	0	0	0	0	0	0	0	0	0	0	0	1	1	0	0	0	0	0	1	0	0	1	1	0	0	1	0	0	0	0	0	0	2	2	1	1	1	2	1	1	3
0	51.9781	1	1	0	0	1	0	1	0	0	0	0	0	1	0	1	0	0	0	0	2	0	2	1	0	0	0	0	0	0	1	0	1	1	0	0	1	0	1	0	2	2	1	3	1	3	2	3	3
0	45.4428	2	3	1	0	1	0	1	0	0	0	0	0	1	0	0	0	0	0	0	1	0	1	1	0	0	0	0	0	0	0	0	0	1	0	0	0	0	1	0	1	1	1	2	1	2	1	1	1
0	37.7002	2	3	1	0	1	0	1	0	0	0	0	1	1	0	0	0	0	0	0	1	0	1	1	0	0	0	0	0	0	1	0	1	1	0	1	2	0	1	0	0	0	0	1	0	1	1	1	1
0	71.0281	2	3	1	3	0	0	1	0	0	0	0	0	0	0	0	0	0	0	0	0	0	0	0	0	0	0	1	0	0	0	0	0	0	0	1	1	0	1	0	1	2	1	1	1	1	3	2	2
0	43.7262	1	3	1	0	1	1	0	1	0	0	0	0	1	0	0	0	0	0	0	1	0	1	1	0	0	0	0	0	0	1	0	0	1	0	0	0	0	0	0	2	3	1	3	1	3	1	2	1
0	69.6345	2	2	0	3	0	0	1	0	0	0	0	#NULL!	0	0	0	0	0	0	1	1	0	0	0	0	0	1	0	0	0	0	1	0	0	0	0	0	0	0	0	1	1	1	0	0	3	2	0	0
0	32.794	1	3	1	0	1	0	1	0	0	0	0	0	1	0	1	0	0	0	0	2	0	2	1	0	0	0	0	1	0	1	0	0	1	0	0	0	0	0	0	1	1	1	3	1	2	2	1	1
0	53.3251	2	3	1	2	0	0	1	0	0	0	0	0	0	0	1	0	0	0	0	1	0	1	1	0	0	0	0	1	0	0	0	0	1	0	0	2	0	0	0	1	0	0	0	0	2	0	0	0
0	56.5613	1	1	0	2	0	0	1	0	0	0	0	#NULL!	0	0	0	0	0	0	1	1	0	0	0	0	0	1	0	0	0	0	0	0	0	0	0	0	0	0	0	2	2	2	2	2	2	2	2	2
0	36.0055	1	1	0	4	1	0	1	0	0	0	0	0	0	0	0	1	0	0	0	1	1	0	0	1	0	0	0	0	1	1	0	0	1	0	1	1	0	0	0	3	2	2	2	0	2	2	0	0
0	43.039	1	3	1	0	1	0	1	0	0	0	0	0	0	0	0	0	0	0	1	1	0	0	0	0	0	1	0	1	1	1	0	0	2	0	1	1	1	1	0	3	0	1	0	#NULL!	3	1	1	1
0	48.0876	2	3	1	0	1	0	1	0	0	0	0	1	1	0	1	0	0	0	1	3	0	2	1	0	0	0	0	1	0	1	0	0	0	1	0	2	1	0	0	0	0	0	0	0	1	1	2	2
0	28.4682	2	1	0	0	1	0	1	0	0	0	0	1	1	0	1	0	0	0	0	2	0	2	1	0	0	0	0	1	1	2	0	0	1	0	0	0	1	2	0	1	1	2	0	2	2	1	3	4
[truncated: 1,070 more rows]
[truncated: 53 more columns]

## Sheet: codes
Variables	label	codes
dsq		0 not depressed	1 depressed
age
sex		1 male	2 female
marital_status		1 single	2 divorced / separated	3 married /cohabiting	4 widowed
marital_status_dicho		0 single	1 not single
occupational_status		0 employed	1 hauswife	2 unemployed	3 retired	4 pupil, student, others
occupational_status_dicho		0 no occupation	1 yes occupation
beh_kat2	category of treatment	0 not treatment	1 tretament other than psychotherapy or psychopharmaca	2 psychopharmaca only	3 psychotherapy only	4 combination
no treatment		0 no	1 yes
any treatment		0 no	1 yes
only pharma treatment		0 no	1 yes
only psychtherapy		0 no	1 yes
combination treatement		0 no	1 yes
spec_care	referal or active helpseeking	0 no	1 yes
p_1_a	consultation due to physical complaints	0 no	1 yes
p_1_b	consultation due to sleeping problems	0 no	1 yes
p_1_c	consultation due to pain	0 no	1 yes
p_1_d	consultation due to depression or depressiveness or desperation	0 no	1 yes
p_1_e	consultation due to anxiety problems	0 no	1 yes
p_1_f	consultation due to other mental problems	0 no	1 yes
p_1_g	consultation due to other reasons	0 no	1 yes
p_1_summe	sum of complaints	0 no	1 yes
p_1_def	sum mental complaints	0 no	1 yes
p_1_abc	sum physical complaints	0 no	1 yes
p_1_abc_nur	sum only physical complaints	0 no	1 yes
p_1_def_nur	sum only mental complaints	0 no	1 yes
p_1_abc_und_def	sum mental + physical complaints	0 no	1 yes
p_1_g_nur	sum only other reasons	0 no	1 yes
p_1_keinAnlass	sum no reasons	0 no	1 yes
p_16_a	DSQ item	0 never	1 sometimes	2 most of the days
p_16_b	DSQ item	0 never	1 sometimes	2 most of the days
p_16_c	DSQ item	0 never	1 sometimes	2 most of the days
p_16_d	DSQ item	0 never	1 sometimes	2 most of the days
p_16_e	DSQ item	0 never	1 sometimes	2 most of the days
p_16_f	DSQ item	0 never	1 sometimes	2 most of the days
p_16_g	DSQ item	0 never	1 sometimes	2 most of the days
p_16_h	DSQ item	0 never	1 sometimes	2 most of the days
p_16_i	DSQ item	0 never	1 sometimes	2 most of the days
p_16_j	DSQ item	0 never	1 sometimes	2 most of the days
p_16_k	DSQ item	0 never	1 sometimes	2 most of the days
p_16_l	DSQ item	0 never	1 sometimes	2 most of the days
pb_3_a	DSS personal item	1 strongly disagree	2 disagree	3 neutral	4 agree	5 strongly agree
pb_3_b	DSS personal item	1 strongly disagree	2 disagree	3 neutral	4 agree	5 strongly agree
pb_3_c	DSS personal item	1 strongly disagree	2 disagree	3 neutral	4 agree	5 strongly agree
pb_3_d	DSS personal item	1 strongly disagree	2 disagree	3 neutral	4 agree	5 strongly agree
pb_3_e	DSS personal item	1 strongly disagree	2 disagree	3 neutral	4 agree	5 strongly agree
pb_3_f	DSS personal item	1 strongly disagree	2 disagree	3 neutral	4 agree	5 strongly agree
pb_3_h	DSS personal item	1 strongly disagree	2 disagree	3 neutral	4 agree	5 strongly agree
pb_3_i	DSS personal item	1 strongly disagree	2 disagree	3 neutral	4 agree	5 strongly agree
pb_3_j	DSS personal item	1 strongly disagree	2 disagree	3 neutral	4 agree	5 strongly agree
pb_3_k	DSS perceived item	1 strongly disagree	2 disagree	3 neutral	4 agree	5 strongly agree
pb_3_l	DSS perceived item	1 strongly disagree	2 disagree	3 neutral	4 agree	5 strongly agree
pb_3_m	DSS perceived item	1 strongly disagree	2 disagree	3 neutral	4 agree	5 strongly agree
pb_3_n	DSS perceived item	1 strongly disagree	2 disagree	3 neutral	4 agree	5 strongly agree
pb_3_o	DSS perceived item	1 strongly disagree	2 disagree	3 neutral	4 agree	5 strongly agree
pb_3_p	DSS perceived item	1 strongly disagree	2 disagree	3 neutral	4 agree	5 strongly agree
pb_3_r	DSS perceived item	1 strongly disagree	2 disagree	3 neutral	4 agree	5 strongly agree
pb_3_s	DSS perceived item	1 strongly disagree	2 disagree	3 neutral	4 agree	5 strongly agree
pb_3_t	DSS perceived item	1 strongly disagree	2 disagree	3 neutral	4 agree	5 strongly agree
pb_3_a_recod	DSS personal item recoded	0 strongly disagree	1 disagree	2 neutral	3 agree	4 strongly agree
pb_3_b_recod	DSS personal item recoded	0 strongly disagree	1 disagree	2 neutral	3 agree	4 strongly agree
pb_3_c_recod	DSS personal item recoded	0 strongly disagree	1 disagree	2 neutral	3 agree	4 strongly agree
pb_3_d_recod	DSS personal item recoded	0 strongly disagree	1 disagree	2 neutral	3 agree	4 strongly agree
pb_3_e_recod	DSS personal item recoded	0 strongly disagree	1 disagree	2 neutral	3 agree	4 strongly agree
pb_3_f_recod	DSS personal item recoded	0 strongly disagree	1 disagree	2 neutral	3 agree	4 strongly agree
pb_3_h_recod	DSS personal item recoded	0 strongly disagree	1 disagree	2 neutral	3 agree	4 strongly agree
pb_3_i_recod	DSS personal item recoded	0 strongly disagree	1 disagree	2 neutral	3 agree	4 strongly agree
pb_3_j_recod	DSS personal item recoded	0 strongly disagree	1 disagree	2 neutral	3 agree	4 strongly agree
pb_3_k_recod	DSS perceived item recoded	0 strongly disagree	1 disagree	2 neutral	3 agree	4 strongly agree
pb_3_l_recod	DSS perceived item recoded	0 strongly disagree	1 disagree	2 neutral	3 agree	4 strongly agree
pb_3_m_recod	DSS perceived item recoded	0 strongly disagree	1 disagree	2 neutral	3 agree	4 strongly agree
pb_3_n_recod	DSS perceived item recoded	0 strongly disagree	1 disagree	2 neutral	3 agree	4 strongly agree
pb_3_o_recod	DSS perceived item recoded	0 strongly disagree	1 disagree	2 neutral	3 agree	4 strongly agree
pb_3_p_recod	DSS perceived item recoded	0 strongly disagree	1 disagree	2 neutral	3 agree	4 strongly agree
pb_3_r_recod	DSS perceived item recoded	0 strongly disagree	1 disagree	2 neutral	3 agree	4 strongly agree
pb_3_s_recod	DSS perceived item recoded	0 strongly disagree	1 disagree	2 neutral	3 agree	4 strongly agree
pb_3_t_recod	DSS perceived item recoded	0 strongly disagree	1 disagree	2 neutral	3 agree	4 strongly agree
DSS_pers_missing	DSS personal sum score missings
DSS_perceiv_missing	DSS perceived sum score missings
DSS_total_missing	DSS total score missings
DSS_pers_auswertbar	participant with max. 2 missings in DSS personal	0 no	1 yes
DSS_perceiv_auswertbar	participant with max. 2 missings in DSS perceived	0 no	1 yes
pb_3_a_imputed	DSS personal item imputed	0 strongly disagree	1 disagree	2 neutral	3 agree	4 strongly agree
pb_3_b_imputed	DSS personal item imputed	0 strongly disagree	1 disagree	2 neutral	3 agree	4 strongly agree
pb_3_c_imputed	DSS personal item imputed	0 strongly disagree	1 disagree	2 neutral	3 agree	4 strongly agree
pb_3_d_imputed	DSS personal item imputed	0 strongly disagree	1 disagree	2 neutral	3 agree	4 strongly agree
pb_3_e_imputed	DSS personal item imputed	0 strongly disagree	1 disagree	2 neutral	3 agree	4 strongly agree
pb_3_f_imputed	DSS personal item imputed	0 strongly disagree	1 disagree	2 neutral	3 agree	4 strongly agree
pb_3_h_imputed	DSS personal item imputed	0 strongly disagree	1 disagree	2 neutral	3 agree	4 strongly agree
pb_3_i_imputed	DSS personal item imputed	0 strongly disagree	1 disagree	2 neutral	3 agree	4 strongly agree
pb_3_j_imputed	DSS personal item imputed	0 strongly disagree	1 disagree	2 neutral	3 agree	4 strongly agree
pb_3_k_imputed	DSS perceived item imputed	0 strongly disagree	1 disagree	2 neutral	3 agree	4 strongly agree
pb_3_l_imputed	DSS perceived item imputed	0 strongly disagree	1 disagree	2 neutral	3 agree	4 strongly agree
pb_3_m_imputed	DSS perceived item imputed	0 strongly disagree	1 disagree	2 neutral	3 agree	4 strongly agree
pb_3_n_imputed	DSS perceived item imputed	0 strongly disagree	1 disagree	2 neutral	3 agree	4 strongly agree
pb_3_o_imputed	DSS perceived item imputed	0 strongly disagree	1 disagree	2 neutral	3 agree	4 strongly agree
pb_3_p_imputed	DSS perceived item imputed	0 strongly disagree	1 disagree	2 neutral	3 agree	4 strongly agree
pb_3_r_imputed	DSS perceived item imputed	0 strongly disagree	1 disagree	2 neutral	3 agree	4 strongly agree
pb_3_s_imputed	DSS perceived item imputed	0 strongly disagree	1 disagree	2 neutral	3 agree	4 strongly agree
pb_3_t_imputed	DSS perceived item imputed	0 strongly disagree	1 disagree	2 neutral	3 agree	4 strongly agree
sum_DSS_pers_imputed	DSS personal sum score imputed
sum_DSS_perceiv_imputed	DSS perceived sum score imputed
sum_DSS_total_imputed	DSS total score imputed
